# Supplementary material for: tert-Butyl N-[(3R,4R)-1-(2-cyano­acet­yl)-4-methyl­piperidin-3-yl]-N-methyl­carbamate
Source: Acta Crystallogr Sect E Struct Rep Online. 2013 May 22;69(Pt 6):o935. doi: 10.1107/S1600536813013512 (PMC3685082; doi:10.1107/S1600536813013512)
Supplement: Supplementary file 1 [file e-69-0o935-sup1.cif]

##############################################################################
#                                                                            #
# This CIF contains the data in a paper accepted for publication in          #
# Acta Crystallographica Section E. It conforms to the requirements of       #
# Notes for Authors for Acta Crystallographica Section E, and has been       #
# peer reviewed under the auspices of the IUCr Commission on Journals.       #
#                                                                            #
# Full details of the Crystallographic Information File format               #
# are given in the paper "The Crystallographic Information File (CIF):       #
# a New Standard Archive File for Crystallography" by S. R. Hall, F. H.      #
# Allen and I. D. Brown [Acta Cryst. (1991), A47, 655-685].                  #
#                                                                            #
# The current version of the core CIF dictionary is obtainable from          #
# ftp://ftp.iucr.org/pub/cif_core.dic.                                       #
#                                                                            #
# Software is freely available for graphical display of the structure(s)     #
# in this CIF. For information consult the CIF software page                 #
# http://www.iucr.org/resources/cif/software.                                #
#                                                                            #
# This file may be used for bona fide research purposes within the           #
# scientific community so long as proper attribution is given to the journal # 
# article from which it was obtained.                                        #
#                                                                            #
##############################################################################
data_I
_audit_creation_method     SHELXL-97
_chemical_name_systematic
;\
<i>tert</i>-Butyl <i>N</i>-[(3<i>R</i>,4<i>R</i>)-1-(2-cyanoacetyl)-\
4-methylpiperidin-3-yl]-<i>N</i>-methylcarbamate
;
_chemical_name_common     ?
_chemical_formula_moiety     'C15 H25 N3 O3'
_chemical_formula_sum     'C15 H25 N3 O3'
_chemical_formula_iupac     'C15 H25 N3 O3'
_chemical_formula_weight     295.38
_chemical_melting_point     ?
_symmetry_cell_setting     monoclinic
_symmetry_space_group_name_H-M     'P 21'
_symmetry_space_group_name_Hall     'P 2yb'
loop_
    _symmetry_equiv_pos_as_xyz
    'x, y, z'
    '-x, y+1/2, -z'
_cell_length_a     7.1786(11)
_cell_length_b     7.3213(10)
_cell_length_c     16.042(2)
_cell_angle_alpha     90.00
_cell_angle_beta     102.196(4)
_cell_angle_gamma     90.00
_cell_volume     824.1(2)
_cell_formula_units_Z     2
_cell_measurement_reflns_used     1671
_cell_measurement_theta_min     2.6
_cell_measurement_theta_max     27.7
_cell_measurement_temperature     173(2)
_exptl_crystal_description     block
_exptl_crystal_colour     colourless
_exptl_crystal_size_max     0.60
_exptl_crystal_size_mid     0.35
_exptl_crystal_size_min     0.10
_exptl_crystal_density_diffrn     1.190
_exptl_crystal_density_meas     ?
_exptl_crystal_density_method     'not measured'
_exptl_crystal_F_000     320
_exptl_absorpt_coefficient_mu     0.084
_exptl_absorpt_correction_type     none
_exptl_special_details     ?
_diffrn_ambient_temperature     173(2)
_diffrn_radiation_type     MoK\a
_diffrn_radiation_wavelength     0.71073
_diffrn_radiation_monochromator     graphite
_diffrn_measurement_device_type     'Bruker SMART APEXII'
_diffrn_measurement_device     '\k-geometry diffractometer'
_diffrn_measurement_method     'CCD scan'
_diffrn_detector_area_resol_mean     ?
_diffrn_reflns_number     5061
_diffrn_reflns_av_R_equivalents     0.0309
_diffrn_reflns_av_sigmaI/netI     0.0328
_diffrn_reflns_theta_min     2.60
_diffrn_reflns_theta_max     27.84
_diffrn_reflns_theta_full     27.84
_diffrn_measured_fraction_theta_max     0.999
_diffrn_measured_fraction_theta_full     0.999
_diffrn_reflns_limit_h_min     -8
_diffrn_reflns_limit_h_max     9
_diffrn_reflns_limit_k_min     -9
_diffrn_reflns_limit_k_max     9
_diffrn_reflns_limit_l_min     -19
_diffrn_reflns_limit_l_max     21
_diffrn_standards_number     ?
_diffrn_standards_interval_count     ?
_diffrn_standards_interval_time     ?
_diffrn_standards_decay_%     ?
_refine_special_details
;
Refinement of <i>F</i>^2^ against ALL reflections. The weighted <i>R</i>-factor
<i>wR</i> and goodness of fit <i>S</i> are based on <i>F</i>^2^, conventional
<i>R</i>-factors <i>R</i> are based on <i>F</i>, with <i>F</i> set to zero for
negative <i>F</i>^2^. The threshold expression of <i>F</i>^2^ >
\s(<i>F</i>^2^) is used only for calculating <i>R</i>-factors(gt) <i>etc</i>.
and is not relevant to the choice of reflections for refinement.
<i>R</i>-factors based on <i>F</i>^2^ are statistically about twice as large
as those based on <i>F</i>, and <i>R</i>- factors based on ALL data will be
even larger.
;
_reflns_number_total     2115
_reflns_number_gt     1818
_reflns_threshold_expression     I>2\s(I)
_refine_ls_structure_factor_coef     Fsqd
_refine_ls_matrix_type     full
_refine_ls_R_factor_all     0.0476
_refine_ls_R_factor_gt     0.0384
_refine_ls_wR_factor_ref     0.1012
_refine_ls_wR_factor_obs     0.0949
_refine_ls_goodness_of_fit_ref     1.029
_refine_ls_restrained_S_all     1.028
_refine_ls_number_reflns     2115
_refine_ls_number_parameters     195
_refine_ls_number_restraints     1
_refine_ls_hydrogen_treatment     constr
_refine_ls_weighting_scheme     calc
_refine_ls_weighting_details
         'calc w=1/[\s^2^(Fo^2^)+(0.0542P)^2^+0.0849P] where P=(Fo^2^+2Fc^2^)/3'
_atom_sites_solution_hydrogens     geom
_atom_sites_solution_primary     direct
_atom_sites_solution_secondary     difmap
_refine_ls_shift/su_max     0.001
_refine_ls_shift/su_mean     0.000
_refine_diff_density_max     0.240
_refine_diff_density_min     -0.166
_refine_ls_extinction_method     none
_refine_ls_extinction_coef     ?
loop_
    _atom_type_symbol
    _atom_type_description
    _atom_type_scat_dispersion_real
    _atom_type_scat_dispersion_imag
    _atom_type_scat_source
    'C' 'C' 0.0033 0.0016
                         'International Tables Vol C Tables 4.2.6.8 and 6.1.1.4'
    'H' 'H' 0.0000 0.0000
                         'International Tables Vol C Tables 4.2.6.8 and 6.1.1.4'
    'N' 'N' 0.0061 0.0033
                         'International Tables Vol C Tables 4.2.6.8 and 6.1.1.4'
    'O' 'O' 0.0106 0.0060
                         'International Tables Vol C Tables 4.2.6.8 and 6.1.1.4'
_computing_data_collection     'APEX2 (Bruker, 2006)'
_computing_cell_refinement     'SAINT (Bruker, 2006)'
_computing_data_reduction     'SAINT (Bruker, 2006)'
_computing_structure_solution     'SIR97 (Altomare <i>et al.</i>, 1999)'
_computing_structure_refinement     'SHELXL97 (Sheldrick, 2008)'
_computing_molecular_graphics     'PLATON (Spek, 2009)'
_computing_publication_material     'PLATON (Spek, 2009)'
loop_
    _atom_site_type_symbol
    _atom_site_label
    _atom_site_fract_x
    _atom_site_fract_y
    _atom_site_fract_z
    _atom_site_U_iso_or_equiv
    _atom_site_adp_type
    _atom_site_calc_flag
    _atom_site_refinement_flags
    _atom_site_occupancy
    _atom_site_symmetry_multiplicity
    _atom_site_disorder_assembly
    _atom_site_disorder_group
    C C1 0.4456(3) 0.3404(3) 0.18701(13) 0.0302(4) Uani d . 1 1 . .
    H H1 0.4716 0.2110 0.1731 0.036 Uiso calc R 1 1 . .
    C C2 0.6397(3) 0.4395(4) 0.20174(18) 0.0405(6) Uani d . 1 1 . .
    H H2 0.7050 0.3945 0.1564 0.049 Uiso calc R 1 1 . .
    C C3 0.6252(3) 0.6475(3) 0.19155(17) 0.0399(6) Uani d . 1 1 . .
    H H3A 0.5813 0.7008 0.2408 0.048 Uiso calc R 1 1 . .
    H H3B 0.7528 0.6983 0.1911 0.048 Uiso calc R 1 1 . .
    C C4 0.4877(3) 0.7001(3) 0.10969(16) 0.0395(5) Uani d . 1 1 . .
    H H4A 0.4737 0.8346 0.1066 0.047 Uiso calc R 1 1 . .
    H H4B 0.5387 0.6592 0.0601 0.047 Uiso calc R 1 1 . .
    N N5 0.3008(3) 0.6153(3) 0.10671(12) 0.0312(4) Uani d . 1 1 . .
    C C6 0.3066(3) 0.4151(3) 0.10847(14) 0.0330(5) Uani d . 1 1 . .
    H H6A 0.3449 0.3702 0.0563 0.040 Uiso calc R 1 1 . .
    H H6B 0.1772 0.3677 0.1081 0.040 Uiso calc R 1 1 . .
    N N7 0.3602(2) 0.3322(2) 0.26269(11) 0.0285(4) Uani d . 1 1 . .
    C C8 0.2959(4) 0.4987(3) 0.29674(17) 0.0402(6) Uani d . 1 1 . .
    H H8A 0.3926 0.5941 0.2989 0.060 Uiso calc R 1 1 . .
    H H8B 0.2757 0.4757 0.3544 0.060 Uiso calc R 1 1 . .
    H H8C 0.1760 0.5388 0.2599 0.060 Uiso calc R 1 1 . .
    C C9 0.3408(3) 0.1672(3) 0.29731(13) 0.0290(4) Uani d . 1 1 . .
    O O10 0.3892(2) 0.0216(2) 0.27102(10) 0.0394(4) Uani d . 1 1 . .
    O O11 0.2571(2) 0.1828(2) 0.36532(10) 0.0372(4) Uani d . 1 1 . .
    C C12 0.2052(3) 0.0207(3) 0.40890(14) 0.0375(5) Uani d . 1 1 . .
    C C13 0.3833(4) -0.0846(4) 0.45076(17) 0.0512(7) Uani d . 1 1 . .
    H H13A 0.4434 -0.1362 0.4066 0.077 Uiso calc R 1 1 . .
    H H13B 0.3482 -0.1836 0.4856 0.077 Uiso calc R 1 1 . .
    H H13C 0.4728 -0.0019 0.4870 0.077 Uiso calc R 1 1 . .
    C C14 0.0646(4) -0.0948(4) 0.34738(17) 0.0433(6) Uani d . 1 1 . .
    H H14A 0.1261 -0.1424 0.3028 0.065 Uiso calc R 1 1 . .
    H H14B -0.0455 -0.0200 0.3212 0.065 Uiso calc R 1 1 . .
    H H14C 0.0221 -0.1970 0.3782 0.065 Uiso calc R 1 1 . .
    C C15 0.1100(5) 0.1057(4) 0.47614(17) 0.0496(7) Uani d . 1 1 . .
    H H15A 0.2007 0.1864 0.5130 0.074 Uiso calc R 1 1 . .
    H H15B 0.0697 0.0088 0.5106 0.074 Uiso calc R 1 1 . .
    H H15C -0.0014 0.1765 0.4480 0.074 Uiso calc R 1 1 . .
    C C16 0.7654(4) 0.3823(5) 0.2870(2) 0.0702(10) Uani d . 1 1 . .
    H H16A 0.8933 0.4337 0.2919 0.105 Uiso calc R 1 1 . .
    H H16B 0.7736 0.2487 0.2898 0.105 Uiso calc R 1 1 . .
    H H16C 0.7099 0.4277 0.3338 0.105 Uiso calc R 1 1 . .
    C C17 0.1318(3) 0.7016(3) 0.09444(12) 0.0283(4) Uani d . 1 1 . .
    O O18 -0.0215(2) 0.6227(2) 0.08811(11) 0.0374(4) Uani d . 1 1 . .
    C C19 0.1360(3) 0.9103(3) 0.09008(14) 0.0340(5) Uani d . 1 1 . .
    H H19A 0.2374 0.9573 0.1369 0.041 Uiso calc R 1 1 . .
    H H19B 0.1669 0.9482 0.0353 0.041 Uiso calc R 1 1 . .
    C C20 -0.0465(4) 0.9893(3) 0.09718(15) 0.0372(5) Uani d . 1 1 . .
    N N21 -0.1875(3) 1.0566(3) 0.10290(15) 0.0513(6) Uani d . 1 1 . .
loop_
    _atom_site_aniso_label
    _atom_site_aniso_U_11
    _atom_site_aniso_U_22
    _atom_site_aniso_U_33
    _atom_site_aniso_U_12
    _atom_site_aniso_U_13
    _atom_site_aniso_U_23
    C1 0.0333(10) 0.0234(10) 0.0361(11) 0.0038(9) 0.0125(8) -0.0038(9)
    C2 0.0278(11) 0.0393(14) 0.0574(15) 0.0051(10) 0.0160(10) -0.0009(12)
    C3 0.0269(10) 0.0385(14) 0.0575(15) -0.0046(10) 0.0159(10) -0.0048(11)
    C4 0.0391(11) 0.0325(12) 0.0511(14) -0.0060(10) 0.0187(10) 0.0034(11)
    N5 0.0344(9) 0.0239(9) 0.0359(10) -0.0030(8) 0.0091(7) 0.0008(8)
    C6 0.0429(12) 0.0234(10) 0.0331(11) -0.0014(9) 0.0090(9) -0.0037(9)
    N7 0.0327(8) 0.0233(9) 0.0310(9) 0.0052(8) 0.0099(7) -0.0018(8)
    C8 0.0558(14) 0.0215(11) 0.0508(14) 0.0034(10) 0.0282(11) -0.0025(10)
    C9 0.0314(9) 0.0258(10) 0.0289(10) 0.0031(9) 0.0038(8) -0.0018(9)
    O10 0.0546(10) 0.0241(8) 0.0414(9) 0.0088(8) 0.0147(7) -0.0021(7)
    O11 0.0570(9) 0.0218(7) 0.0366(8) 0.0036(8) 0.0187(7) 0.0002(7)
    C12 0.0557(13) 0.0239(11) 0.0341(12) 0.0063(11) 0.0124(10) 0.0032(10)
    C13 0.0667(17) 0.0402(13) 0.0417(14) 0.0094(13) 0.0000(12) 0.0058(12)
    C14 0.0537(14) 0.0294(11) 0.0482(14) -0.0010(11) 0.0138(11)  0.0000(11)
    C15 0.0788(18) 0.0346(12) 0.0431(14) 0.0021(13) 0.0300(13) 0.0024(11)
    C16 0.0317(12) 0.070(2) 0.099(3) 0.0032(14) -0.0084(14) 0.015(2)
    C17 0.0360(10) 0.0258(10) 0.0230(10) -0.0026(9) 0.0059(8) -0.0023(8)
    O18 0.0355(8) 0.0322(8) 0.0445(9) -0.0042(7) 0.0085(7) -0.0065(7)
    C19 0.0398(12) 0.0286(11) 0.0321(11) -0.0018(10) 0.0044(9) 0.0035(9)
    C20 0.0506(14) 0.0270(11) 0.0325(11) 0.0005(11) 0.0058(10) -0.0004(9)
    N21 0.0589(13) 0.0413(13) 0.0545(13) 0.0095(12) 0.0139(11) -0.0015(11)
_geom_special_details
;
All e.s.d.'s (except the e.s.d. in the dihedral angle between two l.s. planes)
are estimated using the full covariance matrix. The cell e.s.d.'s are taken
into account individually in the estimation of e.s.d.'s in distances, angles
and torsion angles; correlations between e.s.d.'s in cell parameters are only
used when they are defined by crystal symmetry. An approximate (isotropic)
treatment of cell e.s.d.'s is used for estimating e.s.d.'s involving l.s.
planes.
;
loop_
    _geom_bond_atom_site_label_1
    _geom_bond_atom_site_label_2
    _geom_bond_site_symmetry_2
    _geom_bond_distance
    _geom_bond_publ_flag
    C1 N7 . 1.472(3) ?
    C1 C6 . 1.533(3) ?
    C1 C2 . 1.544(3) ?
    C1 H1 . 1.0000 ?
    C2 C16 . 1.529(4) ?
    C2 C3 . 1.533(4) ?
    C2 H2 . 1.0000 ?
    C3 C4 . 1.516(4) ?
    C3 H3A . 0.9900 ?
    C3 H3B . 0.9900 ?
    C4 N5 . 1.470(3) ?
    C4 H4A . 0.9900 ?
    C4 H4B . 0.9900 ?
    N5 C17 . 1.345(3) ?
    N5 C6 . 1.467(3) ?
    C6 H6A . 0.9900 ?
    C6 H6B . 0.9900 ?
    N7 C9 . 1.349(3) ?
    N7 C8 . 1.451(3) ?
    C8 H8A . 0.9800 ?
    C8 H8B . 0.9800 ?
    C8 H8C . 0.9800 ?
    C9 O10 . 1.223(3) ?
    C9 O11 . 1.357(3) ?
    O11 C12 . 1.465(3) ?
    C12 C14 . 1.512(4) ?
    C12 C13 . 1.522(3) ?
    C12 C15 . 1.526(3) ?
    C13 H13A . 0.9800 ?
    C13 H13B . 0.9800 ?
    C13 H13C . 0.9800 ?
    C14 H14A . 0.9800 ?
    C14 H14B . 0.9800 ?
    C14 H14C . 0.9800 ?
    C15 H15A . 0.9800 ?
    C15 H15B . 0.9800 ?
    C15 H15C . 0.9800 ?
    C16 H16A . 0.9800 ?
    C16 H16B . 0.9800 ?
    C16 H16C . 0.9800 ?
    C17 O18 . 1.228(3) ?
    C17 C19 . 1.530(3) ?
    C19 C20 . 1.459(3) ?
    C19 H19A . 0.9900 ?
    C19 H19B . 0.9900 ?
    C20 N21 . 1.147(3) ?
loop_
    _geom_angle_atom_site_label_1
    _geom_angle_atom_site_label_2
    _geom_angle_atom_site_label_3
    _geom_angle_site_symmetry_1
    _geom_angle_site_symmetry_3
    _geom_angle
    _geom_angle_publ_flag
    N7 C1 C6 . . 112.35(17) ?
    N7 C1 C2 . . 114.38(18) ?
    C6 C1 C2 . . 111.59(19) ?
    N7 C1 H1 . . 105.9 ?
    C6 C1 H1 . . 105.9 ?
    C2 C1 H1 . . 105.9 ?
    C16 C2 C3 . . 112.4(2) ?
    C16 C2 C1 . . 110.6(2) ?
    C3 C2 C1 . . 114.31(19) ?
    C16 C2 H2 . . 106.3 ?
    C3 C2 H2 . . 106.3 ?
    C1 C2 H2 . . 106.3 ?
    C4 C3 C2 . . 111.2(2) ?
    C4 C3 H3A . . 109.4 ?
    C2 C3 H3A . . 109.4 ?
    C4 C3 H3B . . 109.4 ?
    C2 C3 H3B . . 109.4 ?
    H3A C3 H3B . . 108.0 ?
    N5 C4 C3 . . 110.11(18) ?
    N5 C4 H4A . . 109.6 ?
    C3 C4 H4A . . 109.6 ?
    N5 C4 H4B . . 109.6 ?
    C3 C4 H4B . . 109.6 ?
    H4A C4 H4B . . 108.2 ?
    C17 N5 C6 . . 119.57(19) ?
    C17 N5 C4 . . 126.53(19) ?
    C6 N5 C4 . . 113.55(19) ?
    N5 C6 C1 . . 112.52(19) ?
    N5 C6 H6A . . 109.1 ?
    C1 C6 H6A . . 109.1 ?
    N5 C6 H6B . . 109.1 ?
    C1 C6 H6B . . 109.1 ?
    H6A C6 H6B . . 107.8 ?
    C9 N7 C8 . . 121.94(17) ?
    C9 N7 C1 . . 118.25(17) ?
    C8 N7 C1 . . 119.80(18) ?
    N7 C8 H8A . . 109.5 ?
    N7 C8 H8B . . 109.5 ?
    H8A C8 H8B . . 109.5 ?
    N7 C8 H8C . . 109.5 ?
    H8A C8 H8C . . 109.5 ?
    H8B C8 H8C . . 109.5 ?
    O10 C9 N7 . . 125.24(18) ?
    O10 C9 O11 . . 123.9(2) ?
    N7 C9 O11 . . 110.90(18) ?
    C9 O11 C12 . . 121.04(17) ?
    O11 C12 C14 . . 110.10(18) ?
    O11 C12 C13 . . 110.3(2) ?
    C14 C12 C13 . . 112.8(2) ?
    O11 C12 C15 . . 101.76(19) ?
    C14 C12 C15 . . 110.7(2) ?
    C13 C12 C15 . . 110.8(2) ?
    C12 C13 H13A . . 109.5 ?
    C12 C13 H13B . . 109.5 ?
    H13A C13 H13B . . 109.5 ?
    C12 C13 H13C . . 109.5 ?
    H13A C13 H13C . . 109.5 ?
    H13B C13 H13C . . 109.5 ?
    C12 C14 H14A . . 109.5 ?
    C12 C14 H14B . . 109.5 ?
    H14A C14 H14B . . 109.5 ?
    C12 C14 H14C . . 109.5 ?
    H14A C14 H14C . . 109.5 ?
    H14B C14 H14C . . 109.5 ?
    C12 C15 H15A . . 109.5 ?
    C12 C15 H15B . . 109.5 ?
    H15A C15 H15B . . 109.5 ?
    C12 C15 H15C . . 109.5 ?
    H15A C15 H15C . . 109.5 ?
    H15B C15 H15C . . 109.5 ?
    C2 C16 H16A . . 109.5 ?
    C2 C16 H16B . . 109.5 ?
    H16A C16 H16B . . 109.5 ?
    C2 C16 H16C . . 109.5 ?
    H16A C16 H16C . . 109.5 ?
    H16B C16 H16C . . 109.5 ?
    O18 C17 N5 . . 123.7(2) ?
    O18 C17 C19 . . 119.5(2) ?
    N5 C17 C19 . . 116.7(2) ?
    C20 C19 C17 . . 111.4(2) ?
    C20 C19 H19A . . 109.3 ?
    C17 C19 H19A . . 109.3 ?
    C20 C19 H19B . . 109.3 ?
    C17 C19 H19B . . 109.3 ?
    H19A C19 H19B . . 108.0 ?
    N21 C20 C19 . . 177.9(3) ?
loop_
    _geom_torsion_atom_site_label_1
    _geom_torsion_atom_site_label_2
    _geom_torsion_atom_site_label_3
    _geom_torsion_atom_site_label_4
    _geom_torsion_site_symmetry_1
    _geom_torsion_site_symmetry_2
    _geom_torsion_site_symmetry_3
    _geom_torsion_site_symmetry_4
    _geom_torsion
    _geom_torsion_publ_flag
    N7 C1 C2 C16 . . . . 43.0(3) ?
    C6 C1 C2 C16 . . . . 171.9(2) ?
    N7 C1 C2 C3 . . . . -85.0(3) ?
    C6 C1 C2 C3 . . . . 43.9(3) ?
    C16 C2 C3 C4 . . . . -175.6(2) ?
    C1 C2 C3 C4 . . . . -48.5(3) ?
    C2 C3 C4 N5 . . . . 55.2(3) ?
    C3 C4 N5 C17 . . . . 126.0(2) ?
    C3 C4 N5 C6 . . . . -60.9(3) ?
    C17 N5 C6 C1 . . . . -129.3(2) ?
    C4 N5 C6 C1 . . . . 57.1(3) ?
    N7 C1 C6 N5 . . . . 83.0(2) ?
    C2 C1 C6 N5 . . . . -47.0(3) ?
    C6 C1 N7 C9 . . . . 117.2(2) ?
    C2 C1 N7 C9 . . . . -114.3(2) ?
    C6 C1 N7 C8 . . . . -61.5(3) ?
    C2 C1 N7 C8 . . . . 67.0(3) ?
    C8 N7 C9 O10 . . . . 178.8(2) ?
    C1 N7 C9 O10 . . . . 0.2(3) ?
    C8 N7 C9 O11 . . . . -0.3(3) ?
    C1 N7 C9 O11 . . . . -178.92(17) ?
    O10 C9 O11 C12 . . . . -4.7(3) ?
    N7 C9 O11 C12 . . . . 174.44(18) ?
    C9 O11 C12 C14 . . . . -60.1(3) ?
    C9 O11 C12 C13 . . . . 65.0(3) ?
    C9 O11 C12 C15 . . . . -177.46(19) ?
    C6 N5 C17 O18 . . . . 3.4(3) ?
    C4 N5 C17 O18 . . . . 176.1(2) ?
    C6 N5 C17 C19 . . . . -177.8(2) ?
    C4 N5 C17 C19 . . . . -5.1(3) ?
    O18 C17 C19 C20 . . . . 12.5(3) ?
    N5 C17 C19 C20 . . . . -166.36(18) ?
_iucr_refine_instructions_details
;
TITL mg2302 in P2(1)
CELL 0.71073   7.1786    7.3213   16.0420   90.0000  102.1964   90.0000
ZERR    2.00   0.0011    0.0010    0.0023    0.0000    0.0043    0.0000
REM Gitterkonstanten aus 1671 Reflexen mit 2.6-27.7 Grad V=824.1(3)
REM Farbloser Block
LATT  -1
SYMM             - X ,    0.50000 + Y ,            - Z
SFAC  C  H  N  O
UNIT    30   50   6   6
MERG 3
L.S. 4
ACTA
BOND $H
CONF
FMAP 2
PLAN -20 .5 -.5
SIZE 0.10 0.35 0.60
TEMP -100.000
WGHT    0.054200    0.084900
FVAR       1.22953
C1    1    0.445576    0.340447    0.187015    11.00000    0.03330    0.02344 =
         0.03611   -0.00379    0.01255    0.00382
     0.00028 0.00031 0.00013 0.00098 0.00097 0.00106 0.00089 0.00082 0.00089
AFIX  13
H1    2    0.471556    0.211006    0.173134    11.00000   -1.20000
     0.00000 0.00000 0.00000 0.00000
AFIX   0
C2    1    0.639677    0.439474    0.201735    11.00000    0.02779    0.03934 =
         0.05741   -0.00090    0.01602    0.00505
     0.00032 0.00035 0.00018 0.00106 0.00142 0.00149 0.00115 0.00100 0.00099
AFIX  13
H2    2    0.704982    0.394546    0.156436    11.00000   -1.20000
     0.00000 0.00000 0.00000 0.00000
AFIX   0
C3    1    0.625237    0.647535    0.191550    11.00000    0.02686    0.03849 =
         0.05753   -0.00479    0.01593   -0.00457
     0.00030 0.00035 0.00017 0.00100 0.00140 0.00146 0.00114 0.00096 0.00101
AFIX  23
H3A   2    0.581327    0.700799    0.240772    11.00000   -1.20000
     0.00000 0.00000 0.00000 0.00000
H3B   2    0.752824    0.698316    0.191074    11.00000   -1.20000
     0.00000 0.00000 0.00000 0.00000
AFIX   0
C4    1    0.487725    0.700087    0.109688    11.00000    0.03909    0.03247 =
         0.05107    0.00337    0.01869   -0.00603
     0.00032 0.00034 0.00016 0.00112 0.00122 0.00135 0.00112 0.00100 0.00103
AFIX  23
H4A   2    0.473730    0.834588    0.106622    11.00000   -1.20000
     0.00000 0.00000 0.00000 0.00000
H4B   2    0.538696    0.659217    0.060069    11.00000   -1.20000
     0.00000 0.00000 0.00000 0.00000
AFIX   0
N5    3    0.300798    0.615291    0.106707    11.00000    0.03444    0.02390 =
         0.03592    0.00084    0.00906   -0.00302
     0.00025 0.00025 0.00012 0.00090 0.00087 0.00096 0.00076 0.00074 0.00076
C6    1    0.306589    0.415073    0.108472    11.00000    0.04294    0.02336 =
         0.03311   -0.00372    0.00904   -0.00135
     0.00034 0.00032 0.00014 0.00121 0.00099 0.00111 0.00089 0.00091 0.00093
AFIX  23
H6A   2    0.344935    0.370210    0.056348    11.00000   -1.20000
     0.00000 0.00000 0.00000 0.00000
H6B   2    0.177228    0.367727    0.108083    11.00000   -1.20000
     0.00000 0.00000 0.00000 0.00000
AFIX   0
N7    3    0.360170    0.332170    0.262687    11.00000    0.03271    0.02327 =
         0.03100   -0.00178    0.00993    0.00518
     0.00024 0.00025 0.00011 0.00083 0.00086 0.00087 0.00077 0.00066 0.00078
C8    1    0.295887    0.498696    0.296742    11.00000    0.05583    0.02147 =
         0.05081   -0.00250    0.02821    0.00343
     0.00038 0.00032 0.00017 0.00140 0.00108 0.00143 0.00102 0.00115 0.00104
AFIX 137
H8A   2    0.392561    0.594099    0.298935    11.00000   -1.50000
     0.00000 0.00000 0.00000 0.00000
H8B   2    0.275656    0.475734    0.354360    11.00000   -1.50000
     0.00000 0.00000 0.00000 0.00000
H8C   2    0.176016    0.538756    0.259938    11.00000   -1.50000
     0.00000 0.00000 0.00000 0.00000
AFIX   0
C9    1    0.340846    0.167153    0.297309    11.00000    0.03136    0.02579 =
         0.02887   -0.00183    0.00383    0.00310
     0.00029 0.00030 0.00013 0.00094 0.00103 0.00101 0.00088 0.00078 0.00090
O10   4    0.389221    0.021572    0.271021    11.00000    0.05462    0.02413 =
         0.04144   -0.00205    0.01467    0.00877
     0.00024 0.00023 0.00010 0.00097 0.00076 0.00089 0.00072 0.00073 0.00077
O11   4    0.257114    0.182833    0.365319    11.00000    0.05703    0.02182 =
         0.03660    0.00021    0.01869    0.00365
     0.00024 0.00021 0.00010 0.00095 0.00074 0.00081 0.00069 0.00071 0.00077
C12   1    0.205186    0.020685    0.408905    11.00000    0.05574    0.02392 =
         0.03410    0.00318    0.01237    0.00633
     0.00034 0.00033 0.00014 0.00133 0.00106 0.00116 0.00097 0.00098 0.00107
C13   1    0.383263   -0.084629    0.450755    11.00000    0.06669    0.04022 =
         0.04168    0.00581    0.00005    0.00944
     0.00044 0.00041 0.00017 0.00171 0.00135 0.00139 0.00119 0.00118 0.00135
AFIX 137
H13A  2    0.443388   -0.136198    0.406575    11.00000   -1.50000
     0.00000 0.00000 0.00000 0.00000
H13B  2    0.348228   -0.183580    0.485624    11.00000   -1.50000
     0.00000 0.00000 0.00000 0.00000
H13C  2    0.472827   -0.001915    0.487013    11.00000   -1.50000
     0.00000 0.00000 0.00000 0.00000
AFIX   0
C14   1    0.064600   -0.094846    0.347384    11.00000    0.05370    0.02940 =
         0.04824   -0.00001    0.01384   -0.00102
     0.00039 0.00036 0.00017 0.00142 0.00110 0.00138 0.00108 0.00109 0.00112
AFIX 137
H14A  2    0.126101   -0.142401    0.302827    11.00000   -1.50000
     0.00000 0.00000 0.00000 0.00000
H14B  2   -0.045499   -0.020041    0.321246    11.00000   -1.50000
     0.00000 0.00000 0.00000 0.00000
H14C  2    0.022097   -0.196963    0.378214    11.00000   -1.50000
     0.00000 0.00000 0.00000 0.00000
AFIX   0
C15   1    0.110026    0.105687    0.476138    11.00000    0.07877    0.03460 =
         0.04309    0.00241    0.02997    0.00211
     0.00045 0.00040 0.00017 0.00184 0.00121 0.00139 0.00115 0.00129 0.00135
AFIX 137
H15A  2    0.200710    0.186387    0.513035    11.00000   -1.50000
     0.00000 0.00000 0.00000 0.00000
H15B  2    0.069695    0.008798    0.510607    11.00000   -1.50000
     0.00000 0.00000 0.00000 0.00000
H15C  2   -0.001442    0.176467    0.447951    11.00000   -1.50000
     0.00000 0.00000 0.00000 0.00000
AFIX   0
C16   1    0.765393    0.382255    0.286955    11.00000    0.03166    0.06970 =
         0.09941    0.01496   -0.00842    0.00322
     0.00040 0.00052 0.00024 0.00125 0.00230 0.00252 0.00197 0.00141 0.00139
AFIX 137
H16A  2    0.893319    0.433656    0.291913    11.00000   -1.50000
     0.00000 0.00000 0.00000 0.00000
H16B  2    0.773589    0.248707    0.289803    11.00000   -1.50000
     0.00000 0.00000 0.00000 0.00000
H16C  2    0.709854    0.427728    0.333773    11.00000   -1.50000
     0.00000 0.00000 0.00000 0.00000
AFIX   0
C17   1    0.131753    0.701624    0.094436    11.00000    0.03603    0.02581 =
         0.02296   -0.00231    0.00590   -0.00263
     0.00030 0.00029 0.00012 0.00104 0.00103 0.00095 0.00083 0.00079 0.00087
O18   4   -0.021452    0.622656    0.088114    11.00000    0.03548    0.03217 =
         0.04452   -0.00649    0.00850   -0.00425
     0.00022 0.00023 0.00011 0.00081 0.00082 0.00094 0.00072 0.00068 0.00069
C19   1    0.136031    0.910276    0.090082    11.00000    0.03979    0.02860 =
         0.03211    0.00348    0.00439   -0.00182
     0.00033 0.00032 0.00014 0.00117 0.00106 0.00115 0.00094 0.00091 0.00096
AFIX  23
H19A  2    0.237352    0.957286    0.136866    11.00000   -1.20000
     0.00000 0.00000 0.00000 0.00000
H19B  2    0.166911    0.948226    0.035329    11.00000   -1.20000
     0.00000 0.00000 0.00000 0.00000
AFIX   0
C20   1   -0.046484    0.989287    0.097180    11.00000    0.05063    0.02700 =
         0.03253   -0.00039    0.00577    0.00049
     0.00037 0.00032 0.00015 0.00136 0.00112 0.00112 0.00091 0.00097 0.00107
N21   3   -0.187498    1.056564    0.102898    11.00000    0.05890    0.04128 =
         0.05449   -0.00152    0.01392    0.00947
     0.00034 0.00034 0.00015 0.00132 0.00133 0.00133 0.00107 0.00106 0.00116
HKLF 4
REM  mg2302 in P2(1)
REM R1 =  0.0384 for   1818 Fo > 4sig(Fo)  and  0.0476 for all   2115 data
REM    195 parameters refined using      1 restraints
END
;
data_global
_journal_date_recd_electronic     2013-05-08
_journal_date_accepted     2013-05-16
_journal_name_full     'Acta Crystallographica, Section E'
_journal_year     2013
_journal_volume     69
_journal_issue      6
_journal_page_first     o935
_journal_page_last     o935
_journal_paper_category     QO
_journal_paper_doi     10.1107/S1600536813013512
_journal_coeditor_code     NC2311
_publ_contact_author_name     'Stefan Laufer'
_publ_contact_author_address
;
Eberhard-Karls-University T\"ubingen
Auf der Morgenstelle 8
72076 T\"ubingen
Germany
;
_publ_contact_author_email     'stefan.laufer@uni-tuebingen.de'
_publ_contact_author_fax     '+49 7071 295037'
_publ_contact_author_phone     '+49 7071 2972459'
_publ_section_title
;\
<i>tert</i>-Butyl
<i>N</i>-[(3<i>R</i>,4<i>R</i>)-1-(2-cyanoacetyl)-4-methylpiperidin-3-yl]-\
<i>N</i>-methylcarbamate
;
loop_
    _publ_author_name
    _publ_author_address
    'Gehringer, Matthias'
;
Eberhard-Karls-University T\"ubingen
Auf der Morgenstelle 8
72076 T\"ubingen
Germany
;
    'Forster, Michael'
;
Eberhard-Karls-University T\"ubingen
Auf der Morgenstelle 8
72076 T\"ubingen
Germany
;
    'Schollmeyer, Dieter'
;
University Mainz
Institut of Organic Chemistry
Duesbergweg 10-14
55099 Mainz
Germany
;
    'Laufer, Stefan'
;
Eberhard-Karls-University T\"ubingen
Auf der Morgenstelle 8
72076 T\"ubingen
Germany
;
