# Supplementary material for: tert-Butyl N-[(3R,4R)-1-(2-cyano­acet­yl)-4-methyl­piperidin-3-yl]-N-methyl­carbamate
Source: Acta Crystallogr Sect E Struct Rep Online. 2013 May 22;69(Pt 6):o935. doi: 10.1107/S1600536813013512 (PMC3685082; doi:10.1107/S1600536813013512)
Supplement: Supplementary file 2 [file e-69-0o935-Isup2.hkl]

# 
# h,k,l, Fc-squared, Fo-squared, sigma(Fo-squared) and status flag 
# 
data_I
_shelx_title ' mg2302 in P2(1)' 
_shelx_refln_list_code          4 
_shelx_F_calc_maximum       80.48 
_exptl_crystal_F_000       320.00 
_reflns_d_resolution_high  0.7610 
 
loop_ 
 _symmetry_equiv_pos_as_xyz 
 'x, y, z' 
 '-x, y+1/2, -z' 
 
_cell_length_a     7.1786 
_cell_length_b     7.3213 
_cell_length_c    16.0420 
_cell_angle_alpha  90.000 
_cell_angle_beta  102.196 
_cell_angle_gamma  90.000 
 
_shelx_F_squared_multiplier     1.000 
 
loop_ 
 _refln_index_h 
 _refln_index_k 
 _refln_index_l 
 _refln_F_squared_calc 
 _refln_F_squared_meas 
 _refln_F_squared_sigma 
 _refln_observed_status 
   1   0   0      257.97      280.56      4.10 o 
   2   0   0      436.62      451.44      6.71 o 
   3   0   0      649.69      706.51     10.46 o 
   4   0   0       54.23       60.59      1.88 o 
   5   0   0        5.55        5.33      2.14 o 
   6   0   0       29.48       29.66      2.32 o 
   7   0   0       11.53       13.67      1.59 o 
   8   0   0       19.15       21.29      2.05 o 
   9   0   0        0.00        1.00      1.26 o 
   1   1   0      717.82      732.87     12.86 o 
   2   1   0      897.57      927.78     19.88 o 
   3   1   0      419.29      445.06      9.57 o 
   4   1   0       61.63       61.56      1.38 o 
   5   1   0       10.18       13.19      1.05 o 
   6   1   0      162.53      161.76      2.86 o 
   7   1   0       67.36       67.76      2.25 o 
   8   1   0        5.24        4.65      0.94 o 
   9   1   0       20.84       21.54      1.61 o 
   0   2   0     1280.49     1258.51     25.35 o 
   1   2   0      429.43      414.38      5.07 o 
   2   2   0      103.89       97.84      1.39 o 
   3   2   0       86.75       92.62      1.58 o 
   4   2   0      113.11      126.98      2.10 o 
   5   2   0       42.61       43.18      1.33 o 
   6   2   0       21.60       18.84      1.20 o 
   7   2   0        6.83        6.91      1.33 o 
   8   2   0       12.23       12.67      1.25 o 
   9   2   0        3.61        5.17      1.49 o 
   1   3   0      383.75      376.63      4.84 o 
   2   3   0      131.10      140.30      2.25 o 
   3   3   0      154.19      142.83      2.48 o 
   4   3   0      147.20      143.34      2.31 o 
   5   3   0       62.60       55.91      1.69 o 
   6   3   0       16.25       14.53      1.27 o 
   7   3   0        2.71        1.67      0.92 o 
   8   3   0        3.86        1.58      1.24 o 
   0   4   0      903.17      867.02     12.72 o 
   1   4   0        5.05        3.46      0.45 o 
   2   4   0       17.97       21.17      1.28 o 
   3   4   0      110.22      120.39      2.26 o 
   4   4   0        3.73        2.19      0.58 o 
   5   4   0       65.99       64.34      2.84 o 
   6   4   0        4.18        3.55      1.17 o 
   7   4   0        2.17        2.78      1.28 o 
   8   4   0       18.98       21.65      2.32 o 
   1   5   0      140.93      134.95      2.46 o 
   2   5   0      205.55      189.40      3.10 o 
   3   5   0      278.69      265.78      4.09 o 
   4   5   0        7.63        5.26      1.76 o 
   5   5   0       21.86       21.36      1.90 o 
   6   5   0       15.14       13.48      1.75 o 
   7   5   0        1.35        1.18      1.69 o 
   0   6   0      148.80      151.14      5.01 o 
   1   6   0      116.52      119.57      2.46 o 
   2   6   0       18.39       16.29      3.22 o 
   3   6   0      177.38      166.14      5.06 o 
   4   6   0        5.34        3.80      1.09 o 
   5   6   0        9.31       10.58      1.62 o 
   6   6   0        5.42        4.72      1.40 o 
   7   6   0        6.73        4.49      3.34 o 
   1   7   0      129.39      129.12      2.68 o 
   2   7   0       68.43       70.11      2.76 o 
   3   7   0        3.08        2.49      1.08 o 
   4   7   0        8.56        6.15      2.98 o 
   5   7   0        9.21        5.75      1.46 o 
   6   7   0        4.95        5.75      1.55 o 
   0   8   0       18.38       20.54      1.63 o 
   1   8   0       22.74       23.04      1.85 o 
   2   8   0       27.09       28.75      1.75 o 
   3   8   0       23.84       25.58      2.23 o 
   4   8   0       12.10       11.71      1.79 o 
   5   8   0        6.87        5.88      1.57 o 
   1   9   0       11.94       15.32      1.76 o 
   2   9   0       14.17       16.21      1.85 o 
   3   9   0       63.23       67.83      5.88 o 
  -9   0   1        5.20        6.10      1.61 o 
  -8   0   1        0.02       -0.02      1.05 o 
  -7   0   1       51.50       52.86      2.52 o 
  -6   0   1        0.46        1.75      0.90 o 
  -5   0   1       47.75       48.98      3.49 o 
  -4   0   1       77.81       82.53      5.09 o 
  -3   0   1       37.43       42.44      1.43 o 
  -2   0   1      127.39      159.01      4.14 o 
  -1   0   1     3368.76     3391.58     37.02 o 
   1   0   1     2170.70     2112.91     20.19 o 
   2   0   1     1579.06     1761.78     24.24 o 
   3   0   1      107.64       98.53      2.24 o 
   4   0   1        5.18        5.20      1.14 o 
   5   0   1        0.01       -0.49      0.56 o 
   6   0   1      410.57      427.66     11.53 o 
   7   0   1        8.52        9.10      1.50 o 
   8   0   1        0.03        0.33      1.06 o 
   9   0   1        1.42        4.86      1.51 o 
  -9   1   1       27.92       32.30      1.87 o 
  -8   1   1       10.04       11.78      1.19 o 
  -7   1   1       19.20       18.76      1.26 o 
  -6   1   1       79.74       82.85      2.00 o 
  -5   1   1       90.00       97.63      2.59 o 
  -4   1   1       17.62       16.22      0.80 o 
  -3   1   1      246.90      304.72      3.61 o 
  -2   1   1      373.88      373.86      3.60 o 
  -1   1   1     4463.66     4263.76     50.54 o 
   0   1   1      366.79      338.00      3.96 o 
   1   1   1     1792.38     1773.65     15.35 o 
   2   1   1     1715.68     1756.54     47.56 o 
   3   1   1      423.67      428.64      8.87 o 
   4   1   1       38.20       41.23      1.13 o 
   5   1   1       54.08       60.59      1.57 o 
   6   1   1       38.80       35.68      1.42 o 
   7   1   1        8.36        9.27      0.98 o 
   8   1   1        0.67        1.02      0.81 o 
   9   1   1        7.15        9.17      1.98 o 
  -9   2   1       14.70       16.39      1.98 o 
  -8   2   1        4.36        2.65      1.03 o 
  -7   2   1       13.34       14.36      1.13 o 
  -6   2   1        0.11        0.40      0.57 o 
  -5   2   1       38.21       38.56      1.26 o 
  -4   2   1       60.80       80.75      2.67 o 
  -3   2   1      181.16      198.10      2.61 o 
  -2   2   1      422.75      429.50      4.56 o 
  -1   2   1      249.21      243.47      2.66 o 
   0   2   1      125.45      127.73      2.87 o 
   1   2   1      129.58      132.60      4.68 o 
   2   2   1      230.60      248.34      4.17 o 
   3   2   1      869.76      970.80     24.95 o 
   4   2   1       16.41       15.87      0.81 o 
   5   2   1       12.18        9.67      0.80 o 
   6   2   1       24.08       24.80      1.28 o 
   7   2   1        8.77        8.72      0.97 o 
   8   2   1       23.48       28.27      1.66 o 
  -8   3   1       10.42       10.32      1.74 o 
  -7   3   1        7.49        6.95      1.12 o 
  -6   3   1       68.76       55.53      1.68 o 
  -5   3   1      142.01      141.77      4.23 o 
  -4   3   1      111.99      107.67      1.99 o 
  -3   3   1      128.50      145.25      2.02 o 
  -2   3   1      364.47      377.95      7.52 o 
  -1   3   1      468.20      474.86      5.93 o 
   0   3   1      873.16      873.66     12.49 o 
   1   3   1      258.68      272.69      4.61 o 
   2   3   1      408.36      391.43      8.26 o 
   3   3   1       43.04       45.08      1.52 o 
   4   3   1       20.28       16.32      0.85 o 
   5   3   1      103.36      110.16      3.56 o 
   6   3   1       82.78       83.65      2.26 o 
   7   3   1       13.22       14.67      2.09 o 
   8   3   1        2.74        0.13      1.39 o 
  -8   4   1       14.24       13.80      2.03 o 
  -7   4   1       53.78       53.62      2.83 o 
  -6   4   1        5.85        4.17      1.24 o 
  -5   4   1        8.84        5.74      1.17 o 
  -4   4   1       79.96       77.00      2.68 o 
  -3   4   1      287.23      279.54      5.47 o 
  -2   4   1      419.10      421.24      4.77 o 
  -1   4   1       41.22       37.57      1.53 o 
   0   4   1       82.07       97.18      2.26 o 
   1   4   1        0.57        1.47      0.41 o 
   2   4   1      160.31      153.41      2.58 o 
   3   4   1       25.67       25.91      1.15 o 
   4   4   1       53.27       51.96      2.19 o 
   5   4   1       41.63       40.61      1.67 o 
   6   4   1      106.95       93.95      3.36 o 
   7   4   1        0.96       -0.30      1.02 o 
   8   4   1        1.03        1.80      1.34 o 
  -7   5   1        1.17        0.65      1.20 o 
  -6   5   1       12.47       12.76      1.71 o 
  -5   5   1       48.63       48.14      2.52 o 
  -4   5   1       54.58       51.56      2.34 o 
  -3   5   1      114.97      110.51      3.25 o 
  -2   5   1       15.69       16.24      1.04 o 
  -1   5   1        8.22        7.38      0.92 o 
   0   5   1       47.49       53.44      1.47 o 
   1   5   1        5.21        5.61      0.62 o 
   2   5   1      201.37      198.57      3.29 o 
   3   5   1       47.09       46.95      1.50 o 
   4   5   1       86.65       83.52      2.97 o 
   5   5   1       17.55       18.24      2.73 o 
   6   5   1        6.33        5.96      1.39 o 
   7   5   1        2.13        0.46      1.40 o 
  -7   6   1        2.53        2.74      1.40 o 
  -6   6   1       12.24        9.23      2.90 o 
  -5   6   1       12.90        9.88      1.98 o 
  -4   6   1       39.51       41.27      2.33 o 
  -3   6   1        9.46        6.58      1.37 o 
  -2   6   1        1.77        2.81      0.54 o 
  -1   6   1      123.41      130.92      2.56 o 
   0   6   1       26.43       27.93      1.55 o 
   1   6   1      124.39      128.81      2.24 o 
   2   6   1      437.19      402.28      5.82 o 
   3   6   1      285.81      267.72      5.89 o 
   4   6   1       16.88       16.07      2.93 o 
   5   6   1       14.60       19.66      2.61 o 
   6   6   1       14.78       13.71      1.91 o 
   7   6   1        3.60        6.57      3.25 o 
  -6   7   1       17.48       21.24      2.34 o 
  -5   7   1        9.08        8.41      1.60 o 
  -4   7   1       16.72       15.43      2.20 o 
  -3   7   1       10.33       10.21      2.24 o 
  -2   7   1       15.57       12.65      1.45 o 
  -1   7   1        6.07        5.87      0.77 o 
   0   7   1      192.27      167.19      4.67 o 
   1   7   1       64.74       67.91      1.73 o 
   2   7   1        1.64        0.84      1.09 o 
   3   7   1       67.22       70.86      3.85 o 
   4   7   1        3.74        2.41      1.08 o 
   5   7   1        1.74        0.47      2.02 o 
   6   7   1        7.14        8.95      1.93 o 
  -5   8   1        2.63        3.52      1.44 o 
  -4   8   1        7.23       11.23      2.28 o 
  -3   8   1       23.84       27.21      2.23 o 
  -2   8   1        0.01        2.17      1.49 o 
  -1   8   1        8.92        8.81      1.32 o 
   0   8   1       14.80       12.82      1.18 o 
   1   8   1        2.56        1.49      0.95 o 
   2   8   1       13.88       15.41      1.33 o 
   3   8   1       48.82       47.94      6.07 o 
   4   8   1       26.41       28.72      2.47 o 
   5   8   1        6.37        4.00      2.02 o 
  -3   9   1       34.51       38.16      2.56 o 
  -2   9   1       26.30       29.00      2.30 o 
  -1   9   1        0.55        0.47      1.08 o 
   0   9   1        3.63        3.43      1.78 o 
   1   9   1        5.38        6.94      1.35 o 
   2   9   1       39.56       45.54      2.62 o 
   3   9   1        6.55        6.68      1.60 o 
  -9   0   2        4.65        2.09      1.47 o 
  -8   0   2        6.80        5.83      1.34 o 
  -7   0   2       57.39       56.73      2.59 o 
  -6   0   2      349.18      339.47      6.92 o 
  -5   0   2      119.18      112.82      2.97 o 
  -4   0   2       17.78       21.49      1.18 o 
  -3   0   2      982.71     1121.14     20.18 o 
  -2   0   2      515.09      519.16      8.34 o 
  -1   0   2      674.35      631.47     12.15 o 
   0   0   2     1071.27      942.74     13.34 o 
   1   0   2     5854.68     6012.36     79.70 o 
   2   0   2      145.92      160.43      2.87 o 
   3   0   2      246.99      259.48      7.54 o 
   4   0   2      201.56      205.74      4.05 o 
   5   0   2        0.27       -0.80      0.86 o 
   6   0   2      430.15      443.19      8.10 o 
   7   0   2       33.41       35.13      2.29 o 
   8   0   2        4.03        4.68      1.41 o 
  -9   1   2        4.03        4.66      1.23 o 
  -8   1   2       52.63       52.32      1.92 o 
  -7   1   2        1.81        1.71      0.73 o 
  -6   1   2       31.01       32.50      1.37 o 
  -5   1   2       12.86       12.40      0.82 o 
  -4   1   2       79.74       99.61      1.78 o 
  -3   1   2      523.94      597.32      6.39 o 
  -2   1   2      806.03      823.28      8.58 o 
  -1   1   2      677.48      643.86     12.35 o 
   0   1   2     4014.68     3919.03     75.34 o 
   1   1   2      490.91      477.34      7.73 o 
   2   1   2     1239.52     1308.08     40.12 o 
   3   1   2      457.96      539.87     15.94 o 
   4   1   2       22.76       24.98      0.94 o 
   5   1   2      121.90      123.51      2.51 o 
   6   1   2       50.10       49.52      1.64 o 
   7   1   2        7.01        7.95      0.98 o 
   8   1   2       17.94       20.29      1.47 o 
  -9   2   2        0.98        1.41      1.76 o 
  -8   2   2        0.33        0.35      0.94 o 
  -7   2   2       18.40       19.35      1.52 o 
  -6   2   2       12.32       10.85      0.91 o 
  -5   2   2       13.39       13.51      0.86 o 
  -4   2   2      259.30      278.04      3.59 o 
  -3   2   2      277.93      282.26      2.98 o 
  -2   2   2       65.51       65.15      1.73 o 
  -1   2   2       90.87       81.08      1.76 o 
   0   2   2      429.52      434.72      8.27 o 
   1   2   2     1661.77     1635.58     18.66 o 
   2   2   2      124.81      131.92      5.17 o 
   3   2   2      112.14      117.35      3.30 o 
   4   2   2       16.37       19.40      0.89 o 
   5   2   2        6.90        6.07      1.13 o 
   6   2   2       14.52       15.78      1.08 o 
   7   2   2        1.62        1.34      0.72 o 
   8   2   2        2.13        1.73      0.86 o 
  -8   3   2        1.28        1.49      1.04 o 
  -7   3   2       19.94       20.86      1.58 o 
  -6   3   2       23.53       18.82      1.20 o 
  -5   3   2       56.00       57.58      1.49 o 
  -4   3   2       92.95       90.21      1.65 o 
  -3   3   2      526.54      535.61     11.30 o 
  -2   3   2      149.07      145.19      3.09 o 
  -1   3   2      240.81      242.31      2.82 o 
   0   3   2     2317.46     2409.37     70.94 o 
   1   3   2       74.46       72.44      3.55 o 
   2   3   2      109.10      127.36      2.26 o 
   3   3   2       67.92       71.34      2.36 o 
   4   3   2       86.74       88.01      1.77 o 
   5   3   2       20.18       14.56      0.95 o 
   6   3   2        1.99        2.34      0.71 o 
   7   3   2        9.64       10.36      1.16 o 
   8   3   2        7.45        3.60      1.10 o 
  -8   4   2        0.60        1.12      1.25 o 
  -7   4   2       57.01       55.59      2.93 o 
  -6   4   2       32.87       32.94      2.35 o 
  -5   4   2       22.08       18.16      1.67 o 
  -4   4   2       89.46       92.07      3.21 o 
  -3   4   2       35.61       36.03      1.73 o 
  -2   4   2      404.40      410.92      7.01 o 
  -1   4   2      198.81      205.36      5.31 o 
   0   4   2       34.71       33.46      2.52 o 
   1   4   2      135.26      156.75      2.65 o 
   2   4   2       78.27       67.82      2.52 o 
   3   4   2      158.28      140.86      2.67 o 
   4   4   2       11.19       12.10      0.98 o 
   5   4   2       45.49       42.47      2.33 o 
   6   4   2       27.56       17.88      1.86 o 
   7   4   2        5.35        5.44      1.49 o 
   8   4   2        0.61        0.26      1.34 o 
  -8   5   2       27.93       31.51      3.54 o 
  -7   5   2       10.81       10.85      1.70 o 
  -6   5   2        2.55        3.21      1.23 o 
  -5   5   2       37.36       31.47      2.21 o 
  -4   5   2        8.49        6.49      1.23 o 
  -3   5   2      787.11      734.19     33.13 o 
  -2   5   2       69.83       72.94      2.38 o 
  -1   5   2       45.53       47.39      2.33 o 
   0   5   2      149.94      147.36      3.73 o 
   1   5   2       46.07       44.22      1.40 o 
   2   5   2      190.44      186.91      4.35 o 
   3   5   2      163.40      153.66      2.94 o 
   4   5   2       17.17       15.74      1.12 o 
   5   5   2       10.93       14.21      4.68 o 
   6   5   2       15.47       16.97      4.08 o 
   7   5   2        2.55        0.68      1.28 o 
  -7   6   2        1.66        3.52      1.46 o 
  -6   6   2        6.56        5.68      1.79 o 
  -5   6   2        5.81        3.16      1.19 o 
  -4   6   2        5.07        5.42      1.43 o 
  -3   6   2       52.12       50.18      2.35 o 
  -2   6   2       34.87       32.55      1.86 o 
  -1   6   2       33.64       33.05      2.32 o 
   0   6   2      236.43      219.74      3.18 o 
   1   6   2      373.94      354.90      4.78 o 
   2   6   2       19.39       22.21      3.36 o 
   3   6   2      218.04      211.80      5.13 o 
   4   6   2      132.89      128.52      4.98 o 
   5   6   2        1.19        2.80      1.23 o 
   6   6   2        8.40        7.58      1.58 o 
  -6   7   2        8.35        9.27      1.73 o 
  -5   7   2       35.54       36.19      2.69 o 
  -4   7   2        0.66        0.58      1.03 o 
  -3   7   2       33.72       33.32      5.07 o 
  -2   7   2        1.76        2.74      1.36 o 
  -1   7   2       63.06       73.16      3.57 o 
   0   7   2       27.25       31.53      1.51 o 
   1   7   2       15.92       16.81      1.02 o 
   2   7   2       35.34       36.20      1.94 o 
   3   7   2       19.77       20.27      1.91 o 
   4   7   2        1.44        1.47      1.11 o 
   5   7   2        9.49       10.01      1.75 o 
   6   7   2        5.35        5.95      1.67 o 
  -5   8   2        1.38       -0.75      1.23 o 
  -4   8   2       14.98       15.33      2.16 o 
  -3   8   2       17.19       18.09      2.62 o 
  -2   8   2        3.94        8.58      1.91 o 
  -1   8   2       33.94       30.57      2.11 o 
   0   8   2        2.32        1.55      0.76 o 
   1   8   2        4.43        3.35      0.91 o 
   2   8   2       30.47       32.90      1.80 o 
   3   8   2       36.97       40.65      2.73 o 
   4   8   2        0.73       -0.77      1.13 o 
  -3   9   2       18.38       24.64      3.06 o 
  -2   9   2        9.21        9.96      1.65 o 
  -1   9   2       15.41       17.62      1.86 o 
   0   9   2        3.43        4.42      1.23 o 
   1   9   2        1.99        0.71      1.15 o 
   2   9   2        9.23        9.98      1.90 o 
  -9   0   3        0.14        0.16      1.22 o 
  -8   0   3        5.98        5.83      1.36 o 
  -7   0   3       38.71       36.87      2.32 o 
  -6   0   3      276.86      280.85      5.77 o 
  -5   0   3        8.19       10.53      1.16 o 
  -4   0   3       63.54       58.27      2.28 o 
  -3   0   3       56.56       73.08      3.41 o 
  -2   0   3       59.55       55.55      1.42 o 
  -1   0   3     2911.93     2707.19     55.34 o 
   0   0   3      234.36      213.71      4.87 o 
   1   0   3      243.33      222.79      2.77 o 
   2   0   3      901.58      894.54     12.76 o 
   3   0   3      462.98      448.61      7.09 o 
   4   0   3       98.65      117.69      2.82 o 
   5   0   3        2.51        1.30      0.81 o 
   6   0   3       37.14       36.95      2.13 o 
   7   0   3       10.90       11.78      1.52 o 
   8   0   3        0.26        1.55      1.17 o 
  -9   1   3        7.41        6.32      2.33 o 
  -8   1   3        9.72       11.08      1.24 o 
  -7   1   3       70.89       73.32      2.04 o 
  -6   1   3       36.16       37.81      1.51 o 
  -5   1   3       44.46       51.31      1.41 o 
  -4   1   3        2.84        7.97      0.88 o 
  -3   1   3      193.34      202.81      2.90 o 
  -2   1   3      648.68      691.79      7.09 o 
  -1   1   3      114.79      122.35      2.19 o 
   0   1   3     3562.28     3431.54     32.61 o 
   1   1   3      440.82      438.11      5.81 o 
   2   1   3      629.14      626.38     19.04 o 
   3   1   3      586.10      604.95      9.91 o 
   4   1   3       87.51       80.26      1.60 o 
   5   1   3      151.58      146.89      5.58 o 
   6   1   3       41.46       42.68      1.99 o 
   7   1   3        6.20        7.91      0.96 o 
   8   1   3       10.12        9.70      1.15 o 
  -9   2   3        3.22        1.93      1.17 o 
  -8   2   3       25.52       27.81      1.90 o 
  -7   2   3        7.52       11.05      1.15 o 
  -6   2   3       20.48       16.59      1.05 o 
  -5   2   3       40.35       39.09      1.35 o 
  -4   2   3       19.13       19.56      0.86 o 
  -3   2   3       82.71       93.45      1.70 o 
  -2   2   3      145.48      162.07      3.15 o 
  -1   2   3     1081.24     1094.01     18.81 o 
   0   2   3       45.26       48.55      1.20 o 
   1   2   3      200.06      200.66      2.90 o 
   2   2   3      147.26      153.14      3.54 o 
   3   2   3       57.42       62.38      2.41 o 
   4   2   3        0.83        0.27      0.41 o 
   5   2   3       15.69       15.55      0.94 o 
   6   2   3       32.41       29.96      1.37 o 
   7   2   3       11.95       14.57      1.18 o 
   8   2   3        4.39        3.17      0.95 o 
  -8   3   3       26.30       29.13      2.03 o 
  -7   3   3       20.83       21.07      1.60 o 
  -6   3   3        0.59        1.41      0.61 o 
  -5   3   3        2.44        1.22      0.47 o 
  -4   3   3      188.84      180.40      4.09 o 
  -3   3   3      298.84      302.53     11.13 o 
  -2   3   3       28.41       30.17      1.72 o 
  -1   3   3     1094.76     1093.80     12.54 o 
   0   3   3      290.60      300.56      3.99 o 
   1   3   3       77.63       78.67      1.64 o 
   2   3   3      277.78      273.59      4.01 o 
   3   3   3      198.21      192.51      3.26 o 
   4   3   3       33.23       35.87      1.46 o 
   5   3   3      142.12      138.08      2.52 o 
   6   3   3      138.16      129.92      3.92 o 
   7   3   3        1.64        2.18      0.80 o 
   8   3   3        3.08        2.97      1.41 o 
  -8   4   3       10.38       13.04      1.90 o 
  -7   4   3       31.27       37.14      2.68 o 
  -6   4   3       19.60       15.04      4.74 o 
  -5   4   3       56.26       49.45      2.34 o 
  -4   4   3      104.87       96.50      3.56 o 
  -3   4   3       27.90       26.79      2.92 o 
  -2   4   3       97.73      111.33      2.79 o 
  -1   4   3     1364.37     1355.51     31.87 o 
   0   4   3      111.33      119.04      2.11 o 
   1   4   3      248.48      231.07      4.33 o 
   2   4   3       68.62       63.82      1.62 o 
   3   4   3       79.53       78.02      1.94 o 
   4   4   3       75.64       72.13      2.06 o 
   5   4   3        7.75        6.39      1.27 o 
   6   4   3        4.10        5.31      1.12 o 
   7   4   3        9.44        5.42      1.44 o 
  -8   5   3       20.10       19.25      4.67 o 
  -7   5   3       16.98       20.35      2.17 o 
  -6   5   3        5.12        3.95      1.26 o 
  -5   5   3        1.97        1.72      2.80 o 
  -4   5   3      390.78      377.07      8.83 o 
  -3   5   3      114.87      113.03      3.27 o 
  -2   5   3       26.79       23.04      1.43 o 
  -1   5   3        5.90        6.43      0.70 o 
   0   5   3       66.93       67.85      1.64 o 
   1   5   3       51.65       46.59      1.75 o 
   2   5   3       80.39       72.53      3.59 o 
   3   5   3      297.03      288.67      4.65 o 
   4   5   3       51.78       50.54      2.20 o 
   5   5   3        3.37        3.58      1.19 o 
   6   5   3       23.89       21.75      2.13 o 
   7   5   3        2.23        1.01      1.29 o 
  -7   6   3        1.02       -1.38      1.38 o 
  -6   6   3       10.46        9.53      1.65 o 
  -5   6   3       19.93       18.83      1.94 o 
  -4   6   3       94.24       84.52      6.04 o 
  -3   6   3       27.84       29.71      2.08 o 
  -2   6   3       23.51       18.05      1.96 o 
  -1   6   3      156.88      155.23      4.96 o 
   0   6   3      107.02      100.60      1.98 o 
   1   6   3       51.05       50.39      1.44 o 
   2   6   3      429.65      403.48      6.02 o 
   3   6   3      180.83      180.48      3.49 o 
   4   6   3       28.46       23.42      2.00 o 
   5   6   3       28.32       24.69      2.24 o 
   6   6   3        7.45        6.68      1.59 o 
  -6   7   3        7.36        6.21      1.91 o 
  -5   7   3       12.26        9.49      1.70 o 
  -4   7   3       34.92       37.66      2.53 o 
  -3   7   3       16.50       16.13      2.51 o 
  -2   7   3       39.08       38.75      2.81 o 
  -1   7   3        0.01        0.09      1.00 o 
   0   7   3        2.56        1.23      0.97 o 
   1   7   3      171.03      173.64      2.90 o 
   2   7   3       13.80       13.74      1.58 o 
   3   7   3        5.88        8.55      1.42 o 
   4   7   3       65.93       65.46      3.04 o 
   5   7   3        6.95        7.63      1.67 o 
  -5   8   3        3.96        3.63      1.48 o 
  -4   8   3       11.74        9.59      2.23 o 
  -3   8   3       14.71       21.78      2.70 o 
  -2   8   3        8.65        7.73      1.88 o 
  -1   8   3       19.46       23.33      1.53 o 
   0   8   3       26.69       27.77      1.60 o 
   1   8   3        4.71        6.35      1.00 o 
   2   8   3        5.48        7.52      1.08 o 
   3   8   3        3.32        4.81      1.37 o 
   4   8   3        2.61       -0.91      1.14 o 
  -3   9   3       32.41       29.68      3.33 o 
  -2   9   3        1.58        3.71      1.61 o 
  -1   9   3       19.02       21.46      1.90 o 
   0   9   3       12.49       16.31      1.82 o 
   1   9   3        0.96        0.63      1.64 o 
   2   9   3        1.23        3.23      1.95 o 
  -9   0   4       13.11       14.48      1.97 o 
  -8   0   4        8.88        9.62      1.53 o 
  -7   0   4       85.92       77.45      2.96 o 
  -6   0   4       48.70       50.41      5.06 o 
  -5   0   4       96.34       97.91      2.75 o 
  -4   0   4      119.92      117.25      7.67 o 
  -3   0   4      193.11      216.68      6.12 o 
  -2   0   4      525.03      533.51     10.95 o 
  -1   0   4       33.74       33.97      1.04 o 
   0   0   4     1463.63     1280.66     25.85 o 
   1   0   4     3065.13     2905.79     39.37 o 
   2   0   4      684.30      680.61     18.93 o 
   3   0   4       42.80       39.89      1.41 o 
   4   0   4     1075.53     1079.91     16.02 o 
   5   0   4      570.06      540.12     10.96 o 
   6   0   4        0.15        0.20      0.86 o 
   7   0   4        9.04        8.41      1.41 o 
   8   0   4       10.57       10.70      1.65 o 
  -9   1   4        3.16        2.15      1.15 o 
  -8   1   4       10.39       11.80      1.15 o 
  -7   1   4       72.08       71.46      2.11 o 
  -6   1   4        2.30        1.73      0.92 o 
  -5   1   4      289.94      300.43      4.02 o 
  -4   1   4      246.14      238.25      3.18 o 
  -3   1   4      127.13      137.02      2.12 o 
  -2   1   4     1268.16     1233.42     27.40 o 
  -1   1   4     1212.88     1223.59     20.89 o 
   0   1   4       62.74       62.75      0.85 o 
   1   1   4      309.69      309.88      4.46 o 
   2   1   4      458.10      465.87     10.18 o 
   3   1   4      582.20      634.23     18.56 o 
   4   1   4      103.45      113.06      1.97 o 
   5   1   4       15.64       16.81      0.99 o 
   6   1   4        8.61       10.59      1.30 o 
   7   1   4       18.04       18.76      1.29 o 
   8   1   4        0.14        1.10      0.84 o 
  -9   2   4        3.68        4.12      1.27 o 
  -8   2   4       51.29       54.20      2.55 o 
  -7   2   4        4.88        4.47      0.81 o 
  -6   2   4       64.98       57.55      1.66 o 
  -5   2   4       18.27       19.76      0.98 o 
  -4   2   4      247.43      235.94      4.61 o 
  -3   2   4       55.87       64.45      2.05 o 
  -2   2   4      245.11      245.28      2.80 o 
  -1   2   4      651.83      606.87      9.50 o 
   0   2   4      301.37      304.34      5.85 o 
   1   2   4      115.43      121.19      2.24 o 
   2   2   4     1197.28     1245.06     16.02 o 
   3   2   4       19.93       19.50      0.85 o 
   4   2   4       20.05       22.54      0.98 o 
   5   2   4       24.16       26.67      1.16 o 
   6   2   4        2.31        1.26      0.66 o 
   7   2   4       11.52       12.78      1.14 o 
   8   2   4        5.65        7.06      1.37 o 
  -8   3   4        2.85        5.86      1.99 o 
  -7   3   4        2.63        2.48      0.92 o 
  -6   3   4       38.89       36.70      2.65 o 
  -5   3   4        7.77        7.12      1.32 o 
  -4   3   4        6.77        7.31      1.92 o 
  -3   3   4       67.04       70.31      2.18 o 
  -2   3   4      606.51      658.78     14.22 o 
  -1   3   4      517.59      517.83     20.19 o 
   0   3   4       43.16       44.01      1.06 o 
   1   3   4      367.75      375.92      4.23 o 
   2   3   4        4.79        4.25      0.55 o 
   3   3   4       57.42       64.79      1.75 o 
   4   3   4        9.44        9.86      1.13 o 
   5   3   4       11.85       11.21      0.87 o 
   6   3   4       54.38       52.96      1.73 o 
   7   3   4        3.49        2.12      1.00 o 
   8   3   4       10.99       12.13      1.98 o 
  -8   4   4       24.25       25.82      3.31 o 
  -7   4   4       18.57       19.47      2.05 o 
  -6   4   4        4.63        5.25      1.24 o 
  -5   4   4       18.66       18.66      2.15 o 
  -4   4   4        0.73        0.81      0.80 o 
  -3   4   4      109.53      113.72      6.66 o 
  -2   4   4       19.60       17.23      1.57 o 
  -1   4   4      319.90      319.61     12.37 o 
   0   4   4      396.38      402.16      5.33 o 
   1   4   4      124.67      123.72      1.93 o 
   2   4   4       12.34       13.26      0.88 o 
   3   4   4       50.67       51.36      2.17 o 
   4   4   4       12.20       11.91      1.05 o 
   5   4   4      101.80       95.87      3.96 o 
   6   4   4       15.09       11.56      1.28 o 
   7   4   4       23.36       25.27      2.35 o 
  -8   5   4       22.81       20.57      2.39 o 
  -7   5   4       43.88       40.97      2.88 o 
  -6   5   4       23.81       20.45      2.36 o 
  -5   5   4       30.41       30.67      2.22 o 
  -4   5   4      143.70      133.29      7.69 o 
  -3   5   4       35.50       34.25      1.90 o 
  -2   5   4       11.34       12.57      1.54 o 
  -1   5   4       58.31       59.34      4.18 o 
   0   5   4       18.56       16.36      0.91 o 
   1   5   4      121.73      119.84      2.05 o 
   2   5   4      203.81      185.03      3.49 o 
   3   5   4      421.38      393.59      5.94 o 
   4   5   4        0.43        0.71      0.70 o 
   5   5   4       25.07       27.11      2.70 o 
   6   5   4        2.51        3.60      1.29 o 
   7   5   4       11.23       13.34      3.39 o 
  -7   6   4        7.42        6.53      3.68 o 
  -6   6   4       32.21       32.45      2.56 o 
  -5   6   4       52.37       48.70      3.91 o 
  -4   6   4       20.77       20.11      1.86 o 
  -3   6   4      219.14      216.74      5.02 o 
  -2   6   4      135.58      121.62      4.37 o 
  -1   6   4       10.63        7.75      0.87 o 
   0   6   4       44.50       36.33      1.39 o 
   1   6   4       61.47       62.92      1.58 o 
   2   6   4       36.15       39.69      1.32 o 
   3   6   4       62.95       58.36      2.00 o 
   4   6   4       44.71       45.86      2.58 o 
   5   6   4        8.76        8.31      1.54 o 
   6   6   4        0.46        0.52      1.27 o 
  -6   7   4        6.33        7.27      1.76 o 
  -5   7   4       11.22       11.01      1.76 o 
  -4   7   4       19.73       22.27      2.09 o 
  -3   7   4        2.11        1.58      1.28 o 
  -2   7   4       43.99       49.31      2.96 o 
  -1   7   4       23.13       23.25      2.61 o 
   0   7   4       14.91       13.73      1.02 o 
   1   7   4       48.00       50.41      2.27 o 
   2   7   4       47.78       49.79      1.56 o 
   3   7   4       43.88       47.37      3.32 o 
   4   7   4       12.72       13.96      3.04 o 
   5   7   4       15.77       17.20      2.12 o 
  -5   8   4        3.22        0.66      1.63 o 
  -4   8   4        1.76        1.82      1.72 o 
  -3   8   4       65.78       72.89      4.04 o 
  -2   8   4       35.01       35.11      3.12 o 
  -1   8   4        5.74        6.75      1.02 o 
   0   8   4        8.63       11.75      1.16 o 
   1   8   4       18.14       18.58      1.38 o 
   2   8   4       17.94       20.08      1.99 o 
   3   8   4       20.93       19.66      2.09 o 
   4   8   4        2.31        3.90      1.42 o 
  -3   9   4        5.04        5.26      2.04 o 
  -2   9   4       59.69       67.32      2.50 o 
  -1   9   4        1.14        0.65      0.91 o 
   0   9   4       46.38       57.17      2.76 o 
   1   9   4       23.42       28.85      3.56 o 
   2   9   4       23.43       31.56      3.69 o 
  -9   0   5        1.19       -0.50      2.23 o 
  -8   0   5        0.04        1.19      2.41 o 
  -7   0   5       81.04       85.30      3.10 o 
  -6   0   5       21.89       25.13      2.15 o 
  -5   0   5       41.15       39.09      1.76 o 
  -4   0   5       31.41       23.96      1.32 o 
  -3   0   5       83.13       75.99      2.77 o 
  -2   0   5      174.06      196.94      4.10 o 
  -1   0   5      305.58      335.31      5.16 o 
   0   0   5     6477.72     6614.84    131.05 o 
   1   0   5      913.82      958.16     13.49 o 
   2   0   5      276.57      307.52      5.01 o 
   3   0   5      393.75      388.34     18.52 o 
   4   0   5       10.18        9.74      0.99 o 
   5   0   5      460.52      453.04     12.57 o 
   6   0   5      103.56      104.33      3.29 o 
   7   0   5        0.31       -0.89      0.89 o 
   8   0   5        0.00       -0.83      1.13 o 
  -9   1   5        4.22        2.73      1.14 o 
  -8   1   5        0.01        1.18      0.82 o 
  -7   1   5       10.45        9.57      0.99 o 
  -6   1   5       92.87       90.78      2.06 o 
  -5   1   5       51.67       55.16      1.47 o 
  -4   1   5      306.56      331.33      4.12 o 
  -3   1   5      290.84      275.07      3.97 o 
  -2   1   5       91.28      101.59      2.52 o 
  -1   1   5     2104.13     2100.74     59.60 o 
   0   1   5       70.29       71.97      1.21 o 
   1   1   5      357.00      363.02      4.97 o 
   2   1   5      149.58      149.43      2.13 o 
   3   1   5      131.07      142.87      2.36 o 
   4   1   5      200.29      186.81      2.78 o 
   5   1   5        9.14        7.57      0.76 o 
   6   1   5       19.69       21.02      1.97 o 
   7   1   5       54.95       55.21      1.86 o 
   8   1   5        0.96       -0.18      1.03 o 
  -9   2   5       16.40       17.44      1.76 o 
  -8   2   5       22.89       22.18      1.79 o 
  -7   2   5       53.64       57.29      1.82 o 
  -6   2   5       79.69       78.07      1.90 o 
  -5   2   5       21.65       23.27      1.37 o 
  -4   2   5      113.50      111.17      2.37 o 
  -3   2   5       80.90       91.21      1.52 o 
  -2   2   5       21.31       18.31      2.21 o 
  -1   2   5       94.39       90.41      1.57 o 
   0   2   5      599.13      590.80      9.05 o 
   1   2   5      260.13      252.67      7.77 o 
   2   2   5      638.86      624.37      9.82 o 
   3   2   5       95.43       91.12      3.05 o 
   4   2   5        3.07        1.55      0.50 o 
   5   2   5        9.47        8.52      1.39 o 
   6   2   5       27.98       26.45      1.34 o 
   7   2   5        7.85        9.64      1.28 o 
   8   2   5        9.83       10.60      1.91 o 
  -8   3   5       16.29       17.40      1.66 o 
  -7   3   5       81.83       81.67      3.37 o 
  -6   3   5       30.89       31.91      1.78 o 
  -5   3   5        2.77        1.97      0.71 o 
  -4   3   5       45.77       36.51      1.75 o 
  -3   3   5      144.61      139.25      3.25 o 
  -2   3   5      241.23      270.42      6.41 o 
  -1   3   5       86.47       98.98      4.85 o 
   0   3   5      339.92      376.00      5.22 o 
   1   3   5       65.58       62.27      1.12 o 
   2   3   5       21.72       21.70      1.59 o 
   3   3   5       80.41       82.56      2.03 o 
   4   3   5       24.80       24.88      1.72 o 
   5   3   5       67.49       62.57      2.32 o 
   6   3   5        9.87        6.11      1.05 o 
   7   3   5       15.08       17.74      1.60 o 
   8   3   5        0.87        2.53      1.86 o 
  -8   4   5        4.92        7.11      1.74 o 
  -7   4   5       10.98       10.65      3.66 o 
  -6   4   5       38.13       36.93      2.44 o 
  -5   4   5       38.90       37.52      2.19 o 
  -4   4   5       50.42       46.53      4.95 o 
  -3   4   5       75.98       80.34      2.53 o 
  -2   4   5       66.67       63.87      2.66 o 
  -1   4   5      317.41      321.61      8.01 o 
   0   4   5       53.82       52.13      1.31 o 
   1   4   5      100.21      105.04      1.74 o 
   2   4   5       93.97       97.00      2.21 o 
   3   4   5       17.90       17.47      1.15 o 
   4   4   5       10.52        6.68      0.89 o 
   5   4   5       78.10       74.17      3.81 o 
   6   4   5        6.19        3.45      1.06 o 
   7   4   5        5.28        6.73      1.53 o 
  -8   5   5        3.69        4.88      2.10 o 
  -7   5   5        1.64        2.23      2.63 o 
  -6   5   5       14.79       11.59      3.73 o 
  -5   5   5        9.30        9.57      1.45 o 
  -4   5   5       41.64       38.56      2.57 o 
  -3   5   5        4.33        3.91      1.22 o 
  -2   5   5      137.43      138.83      4.40 o 
  -1   5   5       21.07       21.17      1.49 o 
   0   5   5       17.36       13.52      0.87 o 
   1   5   5       54.58       53.90      1.65 o 
   2   5   5      562.24      517.86      6.03 o 
   3   5   5       15.98       15.93      2.01 o 
   4   5   5        7.45        8.04      1.04 o 
   5   5   5       28.22       28.35      2.38 o 
   6   5   5        0.04        1.16      1.15 o 
   7   5   5       13.06       10.69      1.88 o 
  -7   6   5       29.79       28.61      2.77 o 
  -6   6   5        1.94        2.10      2.50 o 
  -5   6   5       14.75       18.84      4.23 o 
  -4   6   5       56.66       51.54      2.51 o 
  -3   6   5       74.26       66.89      3.41 o 
  -2   6   5       47.83       46.89      2.68 o 
  -1   6   5       35.38       29.89      1.25 o 
   0   6   5        8.69        6.03      0.91 o 
   1   6   5       30.80       31.17      1.21 o 
   2   6   5        4.85        5.08      0.69 o 
   3   6   5       87.67       84.00      2.79 o 
   4   6   5       38.68       37.45      2.60 o 
   5   6   5        7.44        7.00      2.20 o 
   6   6   5       14.66       17.10      2.14 o 
  -6   7   5       17.91       16.04      2.12 o 
  -5   7   5        0.65        1.06      1.57 o 
  -4   7   5        5.08        4.61      1.69 o 
  -3   7   5       16.57       17.95      2.28 o 
  -2   7   5       18.22       14.60      2.02 o 
  -1   7   5       21.00       24.24      2.52 o 
   0   7   5        0.09        0.06      0.82 o 
   1   7   5       21.28       20.30      1.88 o 
   2   7   5       37.42       36.21      1.82 o 
   3   7   5        7.46        6.00      1.37 o 
   4   7   5       50.86       50.50      3.43 o 
   5   7   5       27.30       29.11      2.60 o 
  -5   8   5        2.42        1.97      1.74 o 
  -4   8   5       16.71       16.36      2.54 o 
  -3   8   5       76.83       80.15      4.18 o 
  -2   8   5        6.40        6.31      1.35 o 
  -1   8   5       10.15        8.97      1.14 o 
   0   8   5       11.14        9.79      1.94 o 
   1   8   5       15.24       11.68      1.56 o 
   2   8   5        9.38        9.61      1.55 o 
   3   8   5       20.30       17.41      2.11 o 
   4   8   5       19.73       23.77      2.38 o 
  -2   9   5        0.10        0.86      2.05 o 
  -1   9   5       14.21       15.60      1.50 o 
   0   9   5       13.08       20.11      3.00 o 
   1   9   5        4.09        6.65      2.23 o 
  -9   0   6        0.93        0.29      1.32 o 
  -8   0   6        1.18        2.03      1.17 o 
  -7   0   6        1.03       -0.10      0.96 o 
  -6   0   6       60.07       59.87      2.41 o 
  -5   0   6      230.67      246.96      5.01 o 
  -4   0   6      121.12      129.42      4.32 o 
  -3   0   6      427.79      445.05      9.98 o 
  -2   0   6     1712.95     1772.05     24.65 o 
  -1   0   6     1169.36     1121.73     24.20 o 
   0   0   6     1718.51     1688.90     34.31 o 
   1   0   6      136.58      133.01      2.50 o 
   2   0   6      940.75      916.18     13.28 o 
   3   0   6      150.81      138.65      2.99 o 
   4   0   6      124.93      133.59      3.16 o 
   5   0   6      376.20      379.76      6.97 o 
   6   0   6       54.38       51.67      2.32 o 
   7   0   6        3.16        4.64      1.31 o 
   8   0   6        4.40        4.73      2.49 o 
  -9   1   6        1.57        2.38      1.12 o 
  -8   1   6        3.58        2.75      0.87 o 
  -7   1   6       46.44       46.06      2.02 o 
  -6   1   6       54.43       56.95      1.73 o 
  -5   1   6       95.48      101.72      4.69 o 
  -4   1   6      400.97      412.66      5.77 o 
  -3   1   6       53.04       53.55      1.76 o 
  -2   1   6      409.18      408.99      5.91 o 
  -1   1   6      358.64      376.56     11.43 o 
   0   1   6       57.54       61.27      1.15 o 
   1   1   6      291.97      284.21     18.81 o 
   2   1   6      191.81      211.62      2.99 o 
   3   1   6       46.07       42.11      1.28 o 
   4   1   6      472.25      497.04      5.85 o 
   5   1   6       82.62       88.02      4.21 o 
   6   1   6       45.16       46.61      1.63 o 
   7   1   6       17.62       19.11      1.65 o 
   8   1   6        4.30        5.60      1.54 o 
  -9   2   6        1.31       -0.63      1.05 o 
  -8   2   6       26.81       26.55      1.93 o 
  -7   2   6       22.64       20.71      1.60 o 
  -6   2   6       24.69       26.71      1.61 o 
  -5   2   6       97.90       89.57      4.64 o 
  -4   2   6      217.31      217.52      5.43 o 
  -3   2   6       85.64       83.90      1.64 o 
  -2   2   6      719.19      727.54     10.50 o 
  -1   2   6      267.15      262.73      5.95 o 
   0   2   6      229.36      205.72      2.37 o 
   1   2   6      109.32      108.17      2.66 o 
   2   2   6      161.15      158.52      4.51 o 
   3   2   6       24.81       27.28      0.95 o 
   4   2   6       57.01       53.45      1.44 o 
   5   2   6       21.38       18.61      1.06 o 
   6   2   6        5.01        5.81      1.05 o 
   7   2   6        6.68        6.20      1.19 o 
   8   2   6        8.63        9.86      1.85 o 
  -8   3   6       22.21       23.34      2.91 o 
  -7   3   6       10.12       10.08      1.76 o 
  -6   3   6       36.83       33.39      2.52 o 
  -5   3   6      189.57      177.65      2.71 o 
  -4   3   6       22.46       19.51      1.48 o 
  -3   3   6      134.02      149.14      4.48 o 
  -2   3   6       42.50       49.51      1.36 o 
  -1   3   6      253.23      293.34      6.60 o 
   0   3   6      167.88      185.90      4.28 o 
   1   3   6      314.09      308.00      5.63 o 
   2   3   6      118.31      112.15      2.34 o 
   3   3   6       26.52       26.36      1.68 o 
   4   3   6       66.39       59.87      2.62 o 
   5   3   6       43.19       41.36      1.88 o 
   6   3   6        2.63        3.20      0.95 o 
   7   3   6       12.18       15.13      1.55 o 
  -8   4   6        3.85        3.75      1.49 o 
  -7   4   6       89.49       86.01      3.49 o 
  -6   4   6       32.89       27.90      2.37 o 
  -5   4   6      231.74      208.74     13.59 o 
  -4   4   6       80.52       79.08      2.74 o 
  -3   4   6       77.27       71.31      3.09 o 
  -2   4   6        4.03        3.39      0.50 o 
  -1   4   6       65.51       71.61      1.73 o 
   0   4   6       40.00       39.74      1.51 o 
   1   4   6        6.57        6.44      0.51 o 
   2   4   6      135.20      131.52      4.02 o 
   3   4   6      122.65      112.27      3.46 o 
   4   4   6        1.45        0.59      0.96 o 
   5   4   6        8.66        9.39      1.16 o 
   6   4   6        5.66        4.12      1.06 o 
   7   4   6        6.37        7.60      1.65 o 
  -7   5   6       32.84       29.52      3.86 o 
  -6   5   6        2.57        1.63      1.96 o 
  -5   5   6       19.47       15.95      1.79 o 
  -4   5   6       60.90       63.63      3.34 o 
  -3   5   6      124.50      132.01      4.52 o 
  -2   5   6       70.32       73.02      3.03 o 
  -1   5   6        2.95        3.50      0.58 o 
   0   5   6        7.94        8.08      0.91 o 
   1   5   6       28.69       28.78      1.05 o 
   2   5   6       31.58       38.23      1.90 o 
   3   5   6       30.20       30.25      1.59 o 
   4   5   6       22.22       20.56      1.46 o 
   5   5   6        4.19        5.72      1.05 o 
   6   5   6        6.43        7.24      1.57 o 
  -7   6   6       21.09       21.99      2.43 o 
  -6   6   6        4.37        4.77      1.44 o 
  -5   6   6        5.72        8.92      1.95 o 
  -4   6   6       70.38       68.23      3.69 o 
  -3   6   6       18.41       17.23      2.13 o 
  -2   6   6        8.60        7.99      1.50 o 
  -1   6   6      104.66      104.39      3.12 o 
   0   6   6       14.74       11.73      1.37 o 
   1   6   6       24.79       23.11      1.29 o 
   2   6   6       42.29       42.70      1.75 o 
   3   6   6      104.49      107.10      2.81 o 
   4   6   6       15.50       12.19      3.12 o 
   5   6   6       23.89       23.67      2.27 o 
   6   6   6        5.89        7.68      1.78 o 
  -6   7   6        4.32        1.21      1.79 o 
  -5   7   6       45.29       48.99      3.56 o 
  -4   7   6       21.75       12.75      2.24 o 
  -3   7   6       14.30       12.30      2.03 o 
  -2   7   6       13.06       10.54      1.90 o 
  -1   7   6       53.42       58.69      2.65 o 
   0   7   6        5.74        4.08      0.71 o 
   1   7   6        3.33        3.08      0.85 o 
   2   7   6       27.24       23.44      1.53 o 
   3   7   6       19.86       18.39      1.93 o 
   4   7   6       15.14       11.62      1.80 o 
   5   7   6        1.16        0.47      1.64 o 
  -4   8   6       14.95       15.70      2.55 o 
  -3   8   6        1.13        1.36      1.59 o 
  -2   8   6       52.22       55.31      2.60 o 
  -1   8   6       18.78       21.35      1.95 o 
   0   8   6        2.77        0.37      1.05 o 
   1   8   6        6.96        7.02      2.05 o 
   2   8   6       12.49       14.26      2.39 o 
   3   8   6       66.15       72.73      3.92 o 
  -2   9   6       19.14       27.81      2.25 o 
  -1   9   6       27.10       28.10      2.36 o 
   0   9   6       25.66       28.45      3.65 o 
   1   9   6       15.69       18.02      3.07 o 
  -9   0   7        2.58        0.90      1.36 o 
  -8   0   7        2.53        3.59      1.22 o 
  -7   0   7        3.26        3.36      1.16 o 
  -6   0   7       15.28       19.82      1.68 o 
  -5   0   7      202.61      195.06      6.13 o 
  -4   0   7       48.25       54.60      2.82 o 
  -3   0   7      165.90      176.47      3.53 o 
  -2   0   7        8.19       11.48      2.32 o 
  -1   0   7     2204.10     2134.57     43.08 o 
   0   0   7      113.67      122.04      3.81 o 
   1   0   7       16.21       15.05      1.30 o 
   2   0   7      540.75      576.86     11.83 o 
   3   0   7       17.41       16.32      1.05 o 
   4   0   7        0.05       -0.24      0.61 o 
   5   0   7       31.96       36.00      1.92 o 
   6   0   7        9.92       11.34      1.42 o 
   7   0   7       35.66       35.29      2.42 o 
   8   0   7        0.74        5.38      2.60 o 
  -9   1   7       11.80       13.20      1.61 o 
  -8   1   7        2.76        2.10      0.98 o 
  -7   1   7       16.49       17.08      1.43 o 
  -6   1   7        9.43        9.41      1.09 o 
  -5   1   7      119.80      118.35      2.67 o 
  -4   1   7      150.68      155.25      3.52 o 
  -3   1   7      460.63      492.33      6.32 o 
  -2   1   7      344.61      360.17      4.62 o 
  -1   1   7       80.62       81.35      1.57 o 
   0   1   7      144.89      150.98      3.16 o 
   1   1   7        0.20        2.91      1.74 o 
   2   1   7      127.99      127.25      2.14 o 
   3   1   7       40.83       46.43      1.46 o 
   4   1   7       67.91       68.73      1.57 o 
   5   1   7      187.21      185.48      3.01 o 
   6   1   7       16.98       16.40      1.24 o 
   7   1   7       20.84       19.83      1.69 o 
  -9   2   7        2.78        1.48      1.15 o 
  -8   2   7       20.81       23.71      1.88 o 
  -7   2   7       18.35       20.29      1.61 o 
  -6   2   7       43.22       39.91      1.84 o 
  -5   2   7      109.51      102.27      2.02 o 
  -4   2   7       42.89       41.45      1.59 o 
  -3   2   7        0.82        1.15      0.68 o 
  -2   2   7      216.29      234.51      3.79 o 
  -1   2   7       19.56       20.35      0.83 o 
   0   2   7      198.88      188.67      2.23 o 
   1   2   7       82.80       70.60      2.15 o 
   2   2   7      210.91      221.24      3.60 o 
   3   2   7       16.89       18.66      1.11 o 
   4   2   7       66.89       59.00      1.69 o 
   5   2   7        1.57        0.45      0.72 o 
   6   2   7       10.80       13.72      1.37 o 
   7   2   7        6.98        4.33      1.85 o 
  -8   3   7        8.60        9.09      1.37 o 
  -7   3   7       43.60       42.48      2.32 o 
  -6   3   7      175.43      162.89      6.18 o 
  -5   3   7       10.39       11.65      1.55 o 
  -4   3   7       22.59       23.07      2.39 o 
  -3   3   7       98.15       94.72      2.43 o 
  -2   3   7        3.40        4.32      0.51 o 
  -1   3   7      181.04      191.57      5.85 o 
   0   3   7      593.54      617.36      8.63 o 
   1   3   7       89.71       87.57      2.55 o 
   2   3   7        4.46        5.35      0.69 o 
   3   3   7       25.79       26.32      1.32 o 
   4   3   7        5.14        5.67      0.90 o 
   5   3   7       20.09       19.17      1.47 o 
   6   3   7        0.17       -0.56      0.99 o 
   7   3   7        4.97        5.05      1.21 o 
  -8   4   7       15.84       14.16      4.16 o 
  -7   4   7        4.92        4.99      1.58 o 
  -6   4   7       70.35       71.66      3.73 o 
  -5   4   7        2.73        1.33      1.14 o 
  -4   4   7       79.39       69.29      3.34 o 
  -3   4   7       25.75       24.40      1.92 o 
  -2   4   7       17.03       21.19      1.23 o 
  -1   4   7      102.83      105.91      2.25 o 
   0   4   7      261.94      249.73      3.75 o 
   1   4   7       17.58       15.41      0.80 o 
   2   4   7      141.06      138.59      2.91 o 
   3   4   7       33.99       32.56      1.53 o 
   4   4   7       30.04       26.19      1.77 o 
   5   4   7        5.70        6.61      1.08 o 
   6   4   7       12.23       12.55      1.43 o 
   7   4   7        1.45        0.06      1.25 o 
  -7   5   7       11.88       11.03      2.81 o 
  -6   5   7        4.45        3.20      1.32 o 
  -5   5   7       14.77       20.15      2.48 o 
  -4   5   7       17.70       19.38      2.28 o 
  -3   5   7      500.39      482.98     11.38 o 
  -2   5   7        7.29        6.52      0.99 o 
  -1   5   7       41.26       43.21      1.39 o 
   0   5   7      159.40      158.03      2.81 o 
   1   5   7       36.06       36.84      1.42 o 
   2   5   7       55.93       57.86      1.93 o 
   3   5   7        5.31        4.49      0.88 o 
   4   5   7       34.75       36.46      3.97 o 
   5   5   7       13.29       13.80      1.40 o 
   6   5   7        8.03        7.86      1.66 o 
  -7   6   7        4.93        7.61      2.17 o 
  -6   6   7        9.30       12.46      2.37 o 
  -5   6   7        8.61       10.38      2.04 o 
  -4   6   7        4.76        4.60      1.53 o 
  -3   6   7        2.18        1.70      1.24 o 
  -2   6   7        9.83        9.41      1.35 o 
  -1   6   7        5.01        4.04      0.69 o 
   0   6   7       56.18       55.26      1.71 o 
   1   6   7        1.14        1.56      0.73 o 
   2   6   7       41.59       38.66      1.79 o 
   3   6   7       51.36       50.90      2.09 o 
   4   6   7       54.70       56.09      3.80 o 
   5   6   7       24.84       26.16      2.42 o 
  -6   7   7        6.74        1.98      2.10 o 
  -5   7   7        5.89        7.70      2.07 o 
  -4   7   7        1.43        5.39      1.76 o 
  -3   7   7       14.31       13.38      2.01 o 
  -2   7   7       73.80       73.92      2.79 o 
  -1   7   7       22.42       20.32      1.64 o 
   0   7   7       57.74       55.84      1.88 o 
   1   7   7       14.90       14.74      1.26 o 
   2   7   7        5.57        6.04      1.04 o 
   3   7   7        0.85       -0.28      1.04 o 
   4   7   7        0.09       -1.10      1.13 o 
  -4   8   7       15.05       14.81      2.62 o 
  -3   8   7        0.84       -0.04      1.14 o 
  -2   8   7       14.70       15.60      1.77 o 
  -1   8   7       17.32       17.24      2.66 o 
   0   8   7       12.84       19.79      1.95 o 
   1   8   7        5.56        6.96      1.38 o 
   2   8   7       38.35       36.90      2.67 o 
   3   8   7        9.79       10.67      1.78 o 
  -1   9   7        0.46        0.56      1.29 o 
   0   9   7        6.42       11.68      2.71 o 
  -9   0   8        1.33        0.50      1.81 o 
  -8   0   8        0.29        0.31      1.52 o 
  -7   0   8       22.55       23.91      2.88 o 
  -6   0   8      268.80      244.25      7.63 o 
  -5   0   8       68.09       66.59      3.44 o 
  -4   0   8       11.57       13.47      1.75 o 
  -3   0   8        0.02        0.34      0.50 o 
  -2   0   8      710.67      749.47     14.03 o 
  -1   0   8       15.74       16.04      1.46 o 
   0   0   8       22.37       22.00      1.71 o 
   1   0   8       25.37       26.96      2.06 o 
   2   0   8       19.40       21.76      1.47 o 
   3   0   8       41.25       35.65      1.47 o 
   4   0   8       39.21       39.45      1.73 o 
   5   0   8       10.92       12.65      1.28 o 
   6   0   8      107.01      108.38      3.41 o 
   7   0   8        7.78        9.16      2.76 o 
  -9   1   8        6.57        8.20      1.70 o 
  -8   1   8        3.00        3.64      1.09 o 
  -7   1   8       15.97       18.15      1.88 o 
  -6   1   8      103.44       88.86      5.37 o 
  -5   1   8       14.43       13.32      1.70 o 
  -4   1   8       40.03       41.07      2.03 o 
  -3   1   8      226.34      215.34      2.94 o 
  -2   1   8       69.33       77.26      2.27 o 
  -1   1   8       50.62       49.37      1.24 o 
   0   1   8      530.93      523.24     17.10 o 
   1   1   8      435.42      432.48      4.64 o 
   2   1   8       50.93       51.51      1.25 o 
   3   1   8       39.45       35.11      0.99 o 
   4   1   8        4.97        6.63      1.57 o 
   5   1   8       41.75       39.47      1.40 o 
   6   1   8       13.31       13.26      1.33 o 
   7   1   8        7.61        8.98      1.43 o 
  -9   2   8        1.83        1.92      1.18 o 
  -8   2   8        1.86        2.00      1.07 o 
  -7   2   8       42.58       44.20      2.05 o 
  -6   2   8        7.20        5.43      1.17 o 
  -5   2   8       30.24       26.94      1.27 o 
  -4   2   8       87.16       79.82      1.83 o 
  -3   2   8       67.32       72.56      1.88 o 
  -2   2   8       59.90       73.40      3.05 o 
  -1   2   8      251.82      255.60      7.85 o 
   0   2   8       54.69       57.42      1.18 o 
   1   2   8      148.10      150.04      3.55 o 
   2   2   8       24.25       24.81      1.30 o 
   3   2   8       79.39       74.18      2.89 o 
   4   2   8       16.80       17.22      1.51 o 
   5   2   8        7.88        8.46      1.08 o 
   6   2   8       43.21       48.86      2.18 o 
   7   2   8        1.65        3.21      1.14 o 
  -8   3   8        3.32        4.00      1.19 o 
  -7   3   8       18.58       16.92      1.55 o 
  -6   3   8       91.25       90.78      3.19 o 
  -5   3   8      256.23      254.03      7.48 o 
  -4   3   8      158.91      149.59      4.09 o 
  -3   3   8       59.94       58.48      1.63 o 
  -2   3   8       74.95       71.93      1.64 o 
  -1   3   8      161.63      170.14      4.69 o 
   0   3   8       55.19       51.80      1.52 o 
   1   3   8       41.47       37.99      1.80 o 
   2   3   8      215.21      212.71      3.73 o 
   3   3   8       76.26       71.80      2.73 o 
   4   3   8       11.10       10.72      1.10 o 
   5   3   8        4.21        6.28      1.05 o 
   6   3   8        2.74        2.93      1.01 o 
   7   3   8        4.63        3.90      1.25 o 
  -8   4   8       19.15       16.89      2.20 o 
  -7   4   8       30.04       35.40      3.54 o 
  -6   4   8        7.69       12.26      2.15 o 
  -5   4   8       81.55       71.90      3.68 o 
  -4   4   8      253.38      230.78      6.71 o 
  -3   4   8       74.60       89.65      3.52 o 
  -2   4   8      111.94      115.31      2.25 o 
  -1   4   8      228.64      223.90      3.50 o 
   0   4   8       27.65       28.16      1.54 o 
   1   4   8      409.14      377.95     11.59 o 
   2   4   8       37.43       35.99      1.56 o 
   3   4   8       18.29       20.17      1.36 o 
   4   4   8       34.73       30.77      1.76 o 
   5   4   8       21.04       21.05      1.94 o 
   6   4   8        9.23        8.94      1.34 o 
  -7   5   8        3.02        1.12      1.70 o 
  -6   5   8       22.81       24.00      2.81 o 
  -5   5   8        2.35        1.32      1.38 o 
  -4   5   8      130.00      143.26      5.25 o 
  -3   5   8      221.31      224.28      6.50 o 
  -2   5   8      155.29      159.86      4.61 o 
  -1   5   8       54.97       56.64      1.62 o 
   0   5   8       47.42       47.09      1.43 o 
   1   5   8       81.91       79.34      2.24 o 
   2   5   8       27.63       28.72      3.60 o 
   3   5   8      165.48      149.25      3.38 o 
   4   5   8       30.18       34.73      1.96 o 
   5   5   8        2.64        3.89      1.06 o 
   6   5   8       12.74       15.99      2.10 o 
  -7   6   8        7.42       13.72      2.57 o 
  -6   6   8        0.08       -0.53      1.49 o 
  -5   6   8        2.57        0.01      1.40 o 
  -4   6   8       34.50       39.52      2.97 o 
  -3   6   8       23.46       24.80      2.47 o 
  -2   6   8       13.34        9.08      1.24 o 
  -1   6   8      110.58      102.33      2.31 o 
   0   6   8       16.64       17.64      1.25 o 
   1   6   8       84.95       85.73      2.47 o 
   2   6   8       16.95       16.80      1.34 o 
   3   6   8       25.69       27.29      3.20 o 
   4   6   8       27.82       31.75      1.97 o 
   5   6   8       15.00       14.30      1.97 o 
  -6   7   8        7.04       10.53      2.49 o 
  -5   7   8        7.86       10.64      2.39 o 
  -4   7   8       41.94       52.54      3.58 o 
  -3   7   8        1.64        0.80      1.06 o 
  -2   7   8        6.24        6.23      1.17 o 
  -1   7   8       20.50       19.87      1.61 o 
   0   7   8        1.50        0.48      0.96 o 
   1   7   8       12.31       13.33      1.79 o 
   2   7   8        2.46        1.82      0.92 o 
   3   7   8        4.84        5.21      1.69 o 
   4   7   8        6.99        7.25      1.63 o 
  -4   8   8        5.65        7.12      1.64 o 
  -3   8   8        8.07       11.50      1.71 o 
  -2   8   8       10.39       14.81      1.69 o 
  -1   8   8        3.75        3.38      1.77 o 
   0   8   8        7.98        7.62      1.87 o 
   1   8   8        3.15        2.49      1.22 o 
   2   8   8        1.37        1.41      1.30 o 
  -9   0   9        4.82        5.39      2.23 o 
  -8   0   9        2.59        1.26      1.66 o 
  -7   0   9        9.97        8.44      2.11 o 
  -6   0   9      427.47      431.95     11.40 o 
  -5   0   9       19.01       12.98      1.99 o 
  -4   0   9      171.98      168.70      3.75 o 
  -3   0   9       18.32       17.15      1.67 o 
  -2   0   9        1.39        0.78      0.70 o 
  -1   0   9      426.65      419.10     10.07 o 
   0   0   9       82.93       76.21      3.18 o 
   1   0   9        8.82       14.45      1.74 o 
   2   0   9       49.88       51.52      1.59 o 
   3   0   9       15.23       17.15      1.17 o 
   4   0   9       12.58       14.44      1.21 o 
   5   0   9       72.72       76.71      2.62 o 
   6   0   9       34.16       31.03      3.75 o 
   7   0   9       17.86       16.83      3.20 o 
  -9   1   9        7.04       10.57      1.85 o 
  -8   1   9       30.90       26.15      2.30 o 
  -7   1   9       17.91       16.75      1.80 o 
  -6   1   9       10.26        9.59      1.45 o 
  -5   1   9       17.11       16.33      1.14 o 
  -4   1   9        2.66        4.35      0.72 o 
  -3   1   9      126.88      131.39      2.16 o 
  -2   1   9       86.65       95.39      1.94 o 
  -1   1   9      521.37      537.90     15.38 o 
   0   1   9      364.05      336.03      6.07 o 
   1   1   9      267.98      245.50      2.90 o 
   2   1   9       12.38       11.43      0.75 o 
   3   1   9      139.67      126.47      2.75 o 
   4   1   9        2.41        4.02      0.70 o 
   5   1   9        8.15        7.18      1.79 o 
   6   1   9        3.92        5.75      1.08 o 
   7   1   9        1.93        0.88      1.70 o 
  -8   2   9       22.27       21.25      2.15 o 
  -7   2   9        0.00       -0.35      1.19 o 
  -6   2   9        7.36        7.73      0.92 o 
  -5   2   9       34.63       33.96      2.43 o 
  -4   2   9        1.59        2.97      0.58 o 
  -3   2   9      379.45      392.82      5.63 o 
  -2   2   9       48.27       47.56      1.34 o 
  -1   2   9       14.60       14.41      0.80 o 
   0   2   9       13.70       15.69      0.67 o 
   1   2   9       37.19       36.80      1.79 o 
   2   2   9       57.05       49.97      2.53 o 
   3   2   9       30.59       37.65      1.55 o 
   4   2   9       58.02       49.26      1.88 o 
   5   2   9       14.97       14.06      1.31 o 
   6   2   9        8.20        8.85      2.17 o 
   7   2   9        1.73        4.12      1.30 o 
  -8   3   9        3.20        2.13      1.31 o 
  -7   3   9       11.35        9.95      1.61 o 
  -6   3   9      150.48      151.63      5.79 o 
  -5   3   9       18.17       15.31      2.21 o 
  -4   3   9      152.77      153.91     10.33 o 
  -3   3   9      268.49      257.60      9.54 o 
  -2   3   9       53.76       50.10      1.43 o 
  -1   3   9      230.24      220.77      5.18 o 
   0   3   9      134.36      126.08      2.15 o 
   1   3   9       81.10       83.96      2.68 o 
   2   3   9       52.55       56.78      1.84 o 
   3   3   9        6.25        5.37      0.86 o 
   4   3   9       14.20       13.63      2.31 o 
   5   3   9        8.73        7.18      1.31 o 
   6   3   9        1.50        2.51      1.03 o 
  -8   4   9        4.61        7.71      2.38 o 
  -7   4   9        4.35        4.82      1.99 o 
  -6   4   9       23.85       22.98      2.76 o 
  -5   4   9       44.89       44.47      3.12 o 
  -4   4   9       29.55       26.56      2.49 o 
  -3   4   9       32.51       29.48      1.15 o 
  -2   4   9        3.25        5.09      1.53 o 
  -1   4   9       21.33       26.52      1.16 o 
   0   4   9      154.18      147.64      2.86 o 
   1   4   9       60.11       59.35      1.95 o 
   2   4   9       76.30       69.40      3.63 o 
   3   4   9       38.25       38.23      1.74 o 
   4   4   9       10.49       10.79      1.24 o 
   5   4   9       49.70       50.05      2.26 o 
   6   4   9        6.25        8.11      1.34 o 
  -7   5   9       15.69       22.24      3.10 o 
  -6   5   9       10.70        8.81      2.12 o 
  -5   5   9       16.80       14.94      2.33 o 
  -4   5   9       31.51       31.72      2.78 o 
  -3   5   9       17.81       17.67      1.59 o 
  -2   5   9       59.59       55.98      2.18 o 
  -1   5   9       15.33       13.70      0.95 o 
   0   5   9       59.38       59.32      1.59 o 
   1   5   9       16.91       16.55      1.27 o 
   2   5   9       46.75       48.62      2.90 o 
   3   5   9      152.71      146.58      3.43 o 
   4   5   9       12.16       14.30      2.09 o 
   5   5   9       14.63       17.19      1.65 o 
  -6   6   9        1.13        2.91      1.89 o 
  -5   6   9        1.85        1.85      1.62 o 
  -4   6   9       24.66       20.07      2.43 o 
  -3   6   9      171.57      172.68      4.43 o 
  -2   6   9       21.39       18.19      1.57 o 
  -1   6   9       16.81       15.35      1.55 o 
   0   6   9      152.70      145.68      3.91 o 
   1   6   9       44.03       44.18      1.95 o 
   2   6   9       29.11       28.78      1.74 o 
   3   6   9       16.14       16.58      1.72 o 
   4   6   9        6.20        5.41      1.17 o 
   5   6   9        6.25        8.28      1.76 o 
  -5   7   9        2.15        0.11      1.57 o 
  -4   7   9        9.31        9.27      1.59 o 
  -3   7   9        5.71        7.97      2.88 o 
  -2   7   9       18.02       18.20      3.40 o 
  -1   7   9        5.71        3.03      1.65 o 
   0   7   9        3.61       -0.22      1.35 o 
   1   7   9       18.78       17.86      1.47 o 
   2   7   9        4.14        2.76      0.99 o 
   3   7   9        4.80        3.25      1.31 o 
   4   7   9        5.07        3.68      1.46 o 
  -4   8   9        6.42        8.56      1.65 o 
  -3   8   9       72.36       81.35      3.33 o 
  -2   8   9       15.40       21.00      3.13 o 
  -1   8   9        2.54        4.00      1.97 o 
   0   8   9        4.25        4.62      2.29 o 
   1   8   9       11.87       11.34      1.73 o 
   2   8   9        3.96        4.04      2.05 o 
  -9   0  10        0.11        0.43      1.96 o 
  -8   0  10        0.00        0.25      1.59 o 
  -7   0  10       54.37       56.18      3.88 o 
  -6   0  10      169.41      161.44      6.15 o 
  -5   0  10        0.02       -0.11      0.71 o 
  -4   0  10       19.14       15.64      1.31 o 
  -3   0  10       86.46      101.26      4.75 o 
  -2   0  10        0.17        1.64      0.58 o 
  -1   0  10       37.55       33.77      2.21 o 
   0   0  10     1106.98     1045.33     22.75 o 
   1   0  10      123.54      122.80      4.66 o 
   2   0  10       51.61       48.33      1.59 o 
   3   0  10       33.39       32.74      1.61 o 
   4   0  10        1.77        2.22      1.38 o 
   5   0  10       34.38       34.85      3.79 o 
   6   0  10       12.16       19.11      3.33 o 
   7   0  10        0.14        2.33      2.35 o 
  -9   1  10       13.47        9.67      2.39 o 
  -8   1  10        7.65        9.00      1.74 o 
  -7   1  10        4.13        6.72      2.12 o 
  -6   1  10       23.79       23.45      1.49 o 
  -5   1  10      142.58      131.22      4.16 o 
  -4   1  10      145.82      152.75      2.55 o 
  -3   1  10       18.53       17.66      0.91 o 
  -2   1  10       64.43       68.18      1.86 o 
  -1   1  10      349.25      336.60      6.86 o 
   0   1  10       90.56       86.54      2.56 o 
   1   1  10       12.89       13.14      0.74 o 
   2   1  10        6.34        6.91      0.48 o 
   3   1  10       15.12       14.41      0.75 o 
   4   1  10        0.10       -0.11      0.69 o 
   5   1  10        8.60        7.26      1.07 o 
   6   1  10       25.63       31.37      2.75 o 
   7   1  10       15.43       20.57      2.85 o 
  -8   2  10       10.57        8.17      1.63 o 
  -7   2  10        0.97        2.14      1.18 o 
  -6   2  10       48.89       47.67      3.69 o 
  -5   2  10       11.55       11.05      0.97 o 
  -4   2  10       53.35       58.46      3.87 o 
  -3   2  10      185.90      197.11      5.89 o 
  -2   2  10       55.89       58.99      2.32 o 
  -1   2  10       59.37       65.29      1.58 o 
   0   2  10      228.84      210.10      8.43 o 
   1   2  10       15.09       15.19      2.70 o 
   2   2  10      103.51       98.89      2.37 o 
   3   2  10       46.04       53.76      1.86 o 
   4   2  10       12.38       12.89      1.20 o 
   5   2  10        4.74        8.19      1.16 o 
   6   2  10        6.55        8.06      1.27 o 
  -8   3  10        0.11       -0.85      1.22 o 
  -7   3  10        2.89        4.25      1.87 o 
  -6   3  10       47.90       41.86      3.16 o 
  -5   3  10      125.86      122.09      4.86 o 
  -4   3  10      217.86      201.24      3.45 o 
  -3   3  10       12.21       11.93      1.17 o 
  -2   3  10      217.14      207.87      5.95 o 
  -1   3  10       47.35       51.44      1.57 o 
   0   3  10       16.84       19.72      1.51 o 
   1   3  10        4.14        3.67      0.89 o 
   2   3  10        1.41        1.31      0.91 o 
   3   3  10       60.61       52.12      1.92 o 
   4   3  10       16.54       18.81      1.44 o 
   5   3  10        7.69        7.13      1.17 o 
   6   3  10       23.57       25.03      1.89 o 
  -8   4  10       23.91       24.01      3.25 o 
  -7   4  10        8.75        6.42      2.13 o 
  -6   4  10       68.51       64.27      3.92 o 
  -5   4  10       29.18       26.24      2.81 o 
  -4   4  10       76.15       77.83      2.81 o 
  -3   4  10      120.60      110.47      2.35 o 
  -2   4  10       54.47       58.71      1.69 o 
  -1   4  10       12.25       12.89      0.90 o 
   0   4  10       16.63       16.33      1.49 o 
   1   4  10       28.15       29.43      1.57 o 
   2   4  10       27.86       26.35      1.54 o 
   3   4  10        9.94        8.58      1.05 o 
   4   4  10       29.50       29.31      1.83 o 
   5   4  10        9.51       11.58      1.43 o 
   6   4  10        5.25        9.00      1.41 o 
  -7   5  10        0.83       -0.38      1.64 o 
  -6   5  10        3.80        3.47      1.86 o 
  -5   5  10       26.34       26.32      2.86 o 
  -4   5  10       49.16       47.57      2.39 o 
  -3   5  10        8.66        5.36      1.59 o 
  -2   5  10       35.64       36.26      1.88 o 
  -1   5  10        7.00        6.15      0.77 o 
   0   5  10       16.25       13.01      1.40 o 
   1   5  10       10.11        8.97      2.14 o 
   2   5  10       65.73       61.90      2.18 o 
   3   5  10       29.15       27.72      1.75 o 
   4   5  10        5.64        6.48      1.16 o 
   5   5  10       14.37       17.44      1.92 o 
  -6   6  10        0.97       -0.25      1.67 o 
  -5   6  10        1.93        1.55      1.72 o 
  -4   6  10        0.14       -0.81      1.00 o 
  -3   6  10      119.39      124.94      3.72 o 
  -2   6  10      133.13      136.47      4.06 o 
  -1   6  10       20.23       15.69      2.44 o 
   0   6  10       13.02        9.93      2.09 o 
   1   6  10       14.19       11.46      1.23 o 
   2   6  10       10.42       10.98      1.25 o 
   3   6  10       36.24       44.19      2.62 o 
   4   6  10        0.93       -0.21      1.27 o 
  -5   7  10        5.80        7.50      1.65 o 
  -4   7  10       10.37       11.13      1.69 o 
  -3   7  10        1.86        1.55      1.15 o 
  -2   7  10        0.24       -1.51      1.51 o 
  -1   7  10       31.59       32.91      3.36 o 
   0   7  10       27.42       26.26      2.18 o 
   1   7  10        9.06        9.89      1.28 o 
   2   7  10        0.63        1.51      0.95 o 
   3   7  10        9.27        7.68      1.29 o 
  -3   8  10       10.36       10.37      2.84 o 
  -2   8  10       19.90       25.55      3.38 o 
  -1   8  10       15.51       14.94      2.67 o 
   0   8  10        5.20        5.42      1.49 o 
   1   8  10        5.21        6.88      1.55 o 
  -8   0  11       34.61       34.66      3.79 o 
  -7   0  11       41.34       33.07      2.45 o 
  -6   0  11      205.46      201.01      4.86 o 
  -5   0  11       17.81       15.71      1.47 o 
  -4   0  11        1.31        1.58      0.86 o 
  -3   0  11       13.48       15.97      1.40 o 
  -2   0  11        0.59        2.11      0.93 o 
  -1   0  11       19.41       16.92      1.82 o 
   0   0  11     1441.18     1385.77     29.65 o 
   1   0  11       16.16       15.63      1.32 o 
   2   0  11       31.51       27.81      1.33 o 
   3   0  11       76.20       81.64      2.38 o 
   4   0  11       59.08       53.72      4.11 o 
   5   0  11        2.34        3.45      1.92 o 
   6   0  11       43.33       46.52      4.87 o 
  -8   1  11        6.76        5.78      1.93 o 
  -7   1  11       19.05       18.60      1.48 o 
  -6   1  11       33.27       34.57      1.54 o 
  -5   1  11       59.76       60.55      1.69 o 
  -4   1  11       21.90       21.24      1.09 o 
  -3   1  11      206.56      193.41      4.31 o 
  -2   1  11      159.09      157.27      4.39 o 
  -1   1  11       55.64       48.74      3.17 o 
   0   1  11       45.54       39.29      2.41 o 
   1   1  11       58.10       51.97      1.30 o 
   2   1  11       76.37       70.78      1.35 o 
   3   1  11        0.94        1.28      0.69 o 
   4   1  11        0.42        0.39      0.65 o 
   5   1  11       15.37       17.51      1.42 o 
   6   1  11        5.13        1.40      1.51 o 
  -8   2  11        0.80       -0.26      1.21 o 
  -7   2  11        3.51        4.28      2.94 o 
  -6   2  11       13.45       14.06      1.19 o 
  -5   2  11        4.10        2.90      0.64 o 
  -4   2  11      183.71      170.73      3.78 o 
  -3   2  11       60.12       63.88      2.15 o 
  -2   2  11       21.59       23.27      1.15 o 
  -1   2  11      173.94      155.07      5.42 o 
   0   2  11        4.33        4.78      0.92 o 
   1   2  11        3.73        6.24      2.04 o 
   2   2  11       34.03       34.02      2.77 o 
   3   2  11       50.36       51.36      1.92 o 
   4   2  11       11.32       12.48      1.43 o 
   5   2  11        3.25        3.50      0.97 o 
   6   2  11        2.09        0.41      1.39 o 
  -8   3  11        1.02        1.16      1.76 o 
  -7   3  11        9.15        5.04      2.05 o 
  -6   3  11       11.38       10.41      2.14 o 
  -5   3  11       60.17       61.88      5.13 o 
  -4   3  11       55.45       59.07      3.27 o 
  -3   3  11      320.58      317.96      5.13 o 
  -2   3  11      163.85      167.79      7.01 o 
  -1   3  11       72.68       71.62      1.79 o 
   0   3  11       90.96       94.77      3.03 o 
   1   3  11        5.66        8.02      1.16 o 
   2   3  11       16.41       14.30      1.17 o 
   3   3  11        0.62        0.59      0.69 o 
   4   3  11        2.25        1.65      0.88 o 
   5   3  11       14.73       14.66      1.48 o 
   6   3  11       19.90       18.50      1.92 o 
  -7   4  11       13.83       14.06      2.64 o 
  -6   4  11        5.88        4.03      1.73 o 
  -5   4  11       30.32       29.98      3.79 o 
  -4   4  11       19.65       19.57      1.75 o 
  -3   4  11       29.44       27.83      1.38 o 
  -2   4  11       35.38       34.79      1.99 o 
  -1   4  11       69.59       75.28      1.89 o 
   0   4  11       93.00       91.48      3.27 o 
   1   4  11        1.54        1.41      0.76 o 
   2   4  11        3.84        4.57      0.88 o 
   3   4  11        0.73        0.68      0.74 o 
   4   4  11        1.64        1.59      0.95 o 
   5   4  11        2.03        3.74      1.13 o 
  -7   5  11        1.38        2.27      1.97 o 
  -6   5  11       10.25        9.42      2.31 o 
  -5   5  11        1.37        0.34      1.14 o 
  -4   5  11       26.27       27.93      2.10 o 
  -3   5  11      204.98      210.53      4.90 o 
  -2   5  11       25.56       27.53      3.11 o 
  -1   5  11       16.55       15.26      1.47 o 
   0   5  11       18.44       16.20      1.56 o 
   1   5  11       40.15       42.13      1.89 o 
   2   5  11       71.22       73.82      2.45 o 
   3   5  11        0.23        0.19      0.80 o 
   4   5  11        0.31       -0.15      1.07 o 
   5   5  11        1.16       -0.22      1.01 o 
  -6   6  11        5.68        7.01      2.36 o 
  -5   6  11       11.19       12.67      1.85 o 
  -4   6  11       11.52       10.40      1.62 o 
  -3   6  11       17.89       13.35      1.60 o 
  -2   6  11       18.40       22.16      2.95 o 
  -1   6  11       25.47       26.34      2.99 o 
   0   6  11        8.86        8.68      1.78 o 
   1   6  11       18.46       17.58      1.50 o 
   2   6  11        3.31        4.18      1.04 o 
   3   6  11       23.67       19.78      1.66 o 
   4   6  11        4.26        3.37      1.21 o 
  -5   7  11        3.50        2.26      1.70 o 
  -4   7  11        1.62        3.85      1.45 o 
  -3   7  11        3.31        7.03      2.45 o 
  -2   7  11        9.65        6.72      2.31 o 
  -1   7  11       36.03       34.92      3.51 o 
   0   7  11        9.45        7.98      2.09 o 
   1   7  11        2.40        1.52      0.98 o 
   2   7  11       33.03       34.75      2.10 o 
   3   7  11        7.69        9.37      1.42 o 
  -2   8  11       19.25       23.94      3.30 o 
  -1   8  11       11.12       12.78      2.64 o 
   0   8  11        4.75        4.33      1.45 o 
  -8   0  12        0.53       -0.08      1.25 o 
  -7   0  12        3.33        3.28      1.34 o 
  -6   0  12       43.95       43.75      2.38 o 
  -5   0  12       50.10       54.74      2.39 o 
  -4   0  12        0.09        0.11      1.31 o 
  -3   0  12       15.73       18.74      1.42 o 
  -2   0  12        0.15       -0.31      0.83 o 
  -1   0  12      505.02      476.21     11.86 o 
   1   0  12       27.01       24.25      2.92 o 
   2   0  12      226.02      226.84      5.40 o 
   3   0  12       53.47       51.56      1.90 o 
   4   0  12        1.33        4.75      2.01 o 
   5   0  12        3.41        3.26      2.09 o 
   6   0  12       30.26       36.81      4.65 o 
  -8   1  12       14.22       14.43      1.61 o 
  -7   1  12       10.93       11.83      1.13 o 
  -6   1  12       43.38       44.59      1.73 o 
  -5   1  12       12.73       11.90      0.98 o 
  -4   1  12       17.54       18.34      1.25 o 
  -3   1  12        3.04        3.20      0.69 o 
  -2   1  12        6.47        7.61      0.98 o 
  -1   1  12       20.74       24.34      1.60 o 
   0   1  12       10.22        9.93      1.17 o 
   1   1  12       64.84       63.92      1.54 o 
   2   1  12       92.45       89.66      2.41 o 
   3   1  12       13.47       13.73      1.13 o 
   4   1  12        2.17        2.18      1.24 o 
   5   1  12       30.37       33.12      3.81 o 
   6   1  12       16.91       24.94      2.71 o 
  -8   2  12        4.12        2.97      1.50 o 
  -7   2  12       16.76       19.77      2.10 o 
  -6   2  12        4.43        4.70      1.02 o 
  -5   2  12       52.88       49.21      2.95 o 
  -4   2  12       57.30       61.61      1.89 o 
  -3   2  12       73.05       69.01      1.96 o 
  -2   2  12       46.06       42.09      1.53 o 
  -1   2  12        3.72        1.23      0.84 o 
   0   2  12        3.52        3.27      1.62 o 
   1   2  12       84.18       76.31      3.22 o 
   2   2  12       27.91       27.48      2.66 o 
   3   2  12       41.24       38.66      2.15 o 
   4   2  12        7.72        7.83      1.09 o 
   5   2  12        5.31        5.95      1.16 o 
   6   2  12        1.11        2.26      1.61 o 
  -8   3  12        5.92        8.59      2.43 o 
  -7   3  12        1.30        1.61      1.69 o 
  -6   3  12       15.19       13.42      1.74 o 
  -5   3  12        9.75        6.55      1.33 o 
  -4   3  12       51.24       48.04      1.82 o 
  -3   3  12       85.03       89.56      2.24 o 
  -2   3  12       73.83       76.73      2.44 o 
  -1   3  12      261.88      261.40      5.61 o 
   0   3  12      229.08      230.33      5.33 o 
   1   3  12       14.19       14.25      1.54 o 
   2   3  12       16.47       13.42      1.35 o 
   3   3  12        6.96        9.04      1.10 o 
   4   3  12       12.95       11.92      1.31 o 
   5   3  12        5.84        5.80      1.21 o 
  -7   4  12       59.72       65.81      4.45 o 
  -6   4  12       23.87       23.21      2.16 o 
  -5   4  12        6.61        6.62      1.40 o 
  -4   4  12       21.58       22.38      2.76 o 
  -3   4  12       97.64      112.37      3.31 o 
  -2   4  12      228.58      225.75      3.90 o 
  -1   4  12      144.48      143.32      3.95 o 
   0   4  12       38.88       41.25      5.13 o 
   1   4  12       10.25        9.29      1.10 o 
   2   4  12       25.30       26.25      1.64 o 
   3   4  12        9.83        9.19      1.43 o 
   4   4  12        1.81        3.83      1.04 o 
   5   4  12        7.82        8.84      1.40 o 
  -7   5  12        6.14        4.84      2.19 o 
  -6   5  12        5.53        5.33      1.60 o 
  -5   5  12        5.41        6.48      2.71 o 
  -4   5  12       31.35       32.27      2.27 o 
  -3   5  12      104.97      115.88      3.87 o 
  -2   5  12        0.26       -0.65      1.60 o 
  -1   5  12       18.87       18.65      1.72 o 
   0   5  12        6.89        7.15      1.29 o 
   1   5  12        5.87        5.54      1.16 o 
   2   5  12       41.63       49.04      2.17 o 
   3   5  12       13.33       14.70      1.53 o 
   4   5  12        2.04        1.85      1.25 o 
  -6   6  12        0.02       -1.32      1.32 o 
  -5   6  12        9.61        9.56      2.90 o 
  -4   6  12       60.84       66.81      2.97 o 
  -3   6  12       16.93       17.27      1.79 o 
  -2   6  12        4.30        1.97      1.83 o 
  -1   6  12        3.33        4.45      1.86 o 
   0   6  12        1.37        0.35      1.46 o 
   1   6  12        3.97        3.25      1.01 o 
   2   6  12        8.06        5.61      1.15 o 
   3   6  12       37.74       34.24      3.42 o 
  -4   7  12        1.51        1.46      2.20 o 
  -3   7  12        7.55        9.70      2.67 o 
  -2   7  12        4.30        6.80      2.32 o 
  -1   7  12        1.59       -1.18      1.62 o 
   0   7  12       34.09       32.03      2.47 o 
   1   7  12        5.19        4.52      1.88 o 
   2   7  12        1.89        2.20      1.12 o 
  -8   0  13        8.85        8.25      2.56 o 
  -7   0  13       11.90       11.35      2.28 o 
  -6   0  13       36.20       42.72      3.04 o 
  -5   0  13       81.49       69.81      3.49 o 
  -4   0  13        3.78        3.56      0.97 o 
  -3   0  13        6.63        6.07      1.39 o 
  -2   0  13       28.34       25.39      2.44 o 
  -1   0  13      164.84      159.91      5.64 o 
   0   0  13      172.63      165.86      5.87 o 
   1   0  13       40.01       39.16      1.62 o 
   2   0  13        6.61        9.46      1.33 o 
   3   0  13        4.67        7.06      2.04 o 
   4   0  13       12.69       12.96      2.63 o 
   5   0  13        9.40       10.54      2.66 o 
   6   0  13       17.31       21.80      3.87 o 
  -8   1  13        7.76        9.93      1.46 o 
  -7   1  13       42.31       44.14      3.54 o 
  -6   1  13       19.73       17.48      2.05 o 
  -5   1  13        0.36        1.35      0.68 o 
  -4   1  13       54.17       45.82      1.98 o 
  -3   1  13       20.68       16.67      1.18 o 
  -2   1  13       11.17       10.72      1.19 o 
  -1   1  13       18.11       15.78      1.40 o 
   0   1  13       67.49       70.07      6.15 o 
   1   1  13       74.95       65.31      2.60 o 
   2   1  13       28.89       24.95      1.35 o 
   3   1  13       38.01       37.13      1.72 o 
   4   1  13        2.96        3.08      1.43 o 
   5   1  13        7.57       10.64      1.94 o 
  -8   2  13        3.24        3.87      1.22 o 
  -7   2  13        4.68        3.33      1.13 o 
  -6   2  13        8.85        9.09      1.52 o 
  -5   2  13       17.39       16.69      1.24 o 
  -4   2  13        3.97        5.04      0.85 o 
  -3   2  13      103.49      115.11      4.04 o 
  -2   2  13       49.84       48.06      1.64 o 
  -1   2  13        8.89        9.01      1.16 o 
   0   2  13       21.60       21.95      1.74 o 
   1   2  13       40.26       37.15      2.29 o 
   2   2  13        9.83       11.62      1.12 o 
   3   2  13        9.39        7.91      1.30 o 
   4   2  13        2.48        2.28      0.86 o 
   5   2  13        0.07       -0.37      1.30 o 
  -7   3  13        6.84        8.43      1.71 o 
  -6   3  13        8.29        6.66      1.54 o 
  -5   3  13        5.67        4.28      2.75 o 
  -4   3  13       40.77       47.12      2.37 o 
  -3   3  13       66.16       71.09      2.06 o 
  -2   3  13      172.18      169.33      4.45 o 
  -1   3  13       68.59       70.56      2.78 o 
   0   3  13      251.54      248.28     11.65 o 
   1   3  13       29.03       29.30      3.16 o 
   2   3  13       13.21       12.70      1.22 o 
   3   3  13        5.80        6.41      1.03 o 
   4   3  13        0.41       -0.07      0.84 o 
   5   3  13        0.83        0.58      1.37 o 
  -7   4  13        7.15        8.84      1.79 o 
  -6   4  13       14.13       10.97      1.80 o 
  -5   4  13       18.54       20.79      1.98 o 
  -4   4  13       34.70       37.18      2.26 o 
  -3   4  13        7.34        7.85      1.28 o 
  -2   4  13       17.00       16.89      1.19 o 
  -1   4  13       46.71       53.06      2.55 o 
   0   4  13       12.88       13.75      2.02 o 
   1   4  13        0.67        0.40      0.74 o 
   2   4  13       36.34       31.28      3.68 o 
   3   4  13        3.83        5.08      1.40 o 
   4   4  13        4.66        5.75      1.22 o 
  -6   5  13        1.65        3.06      1.49 o 
  -5   5  13        1.78        2.08      1.35 o 
  -4   5  13       73.67       78.96      3.11 o 
  -3   5  13       18.16       21.39      2.47 o 
  -2   5  13        8.94       10.96      2.31 o 
  -1   5  13       20.98       22.37      3.34 o 
   0   5  13       11.32       13.94      2.13 o 
   1   5  13       13.75       13.60      1.37 o 
   2   5  13       18.42       17.24      1.55 o 
   3   5  13       35.34       39.55      4.33 o 
   4   5  13        6.97        6.45      1.32 o 
  -5   6  13       19.40       20.83      2.24 o 
  -4   6  13       21.28       24.62      2.19 o 
  -3   6  13       31.51       32.43      3.75 o 
  -2   6  13        6.72        8.13      2.32 o 
  -1   6  13        2.39       -0.13      1.50 o 
   0   6  13       10.09        6.56      2.63 o 
   1   6  13       34.92       33.60      3.08 o 
   2   6  13       27.56       27.29      2.29 o 
   3   6  13        1.39        1.76      1.05 o 
  -3   7  13        7.05       11.69      2.77 o 
  -2   7  13        5.63        6.68      2.26 o 
  -1   7  13       11.81       10.96      2.54 o 
   0   7  13        4.59        1.01      1.46 o 
   1   7  13        0.69        0.00      1.10 o 
  -8   0  14        4.22        6.16      2.41 o 
  -7   0  14       17.59       16.01      1.89 o 
  -6   0  14       87.51       95.54      3.44 o 
  -5   0  14       17.58       18.84      1.75 o 
  -4   0  14       13.87       11.92      1.38 o 
  -3   0  14        3.94        2.46      1.17 o 
  -2   0  14       25.77       19.87      2.23 o 
  -1   0  14       15.62       14.93      2.06 o 
   0   0  14       65.96       66.44      3.81 o 
   1   0  14        0.04       -0.26      0.54 o 
   2   0  14        0.07       -1.13      1.32 o 
   3   0  14       10.30       10.66      2.65 o 
   4   0  14        0.31       -1.64      1.64 o 
   5   0  14       41.09       53.57      5.20 o 
  -8   1  14        6.42        5.83      2.43 o 
  -7   1  14       32.48       35.06      2.14 o 
  -6   1  14        1.81        2.09      0.75 o 
  -5   1  14        3.07        2.43      0.81 o 
  -4   1  14       55.32       55.51      3.43 o 
  -3   1  14       30.89       29.48      1.52 o 
  -2   1  14       28.23       24.32      3.20 o 
  -1   1  14      151.02      151.85      5.44 o 
   0   1  14       30.78       28.64      2.15 o 
   1   1  14       10.92       10.51      0.99 o 
   2   1  14        6.15        9.40      1.01 o 
   3   1  14        1.40        2.94      1.71 o 
   4   1  14       11.46       11.30      4.73 o 
   5   1  14        2.07        1.18      1.53 o 
  -7   2  14        2.93        2.94      1.39 o 
  -6   2  14        5.73        5.65      1.42 o 
  -5   2  14       12.54       12.05      1.16 o 
  -4   2  14        6.04        5.69      0.92 o 
  -3   2  14        6.57        4.81      1.19 o 
  -2   2  14       40.68       40.19      1.60 o 
  -1   2  14       71.30       71.28      5.62 o 
   0   2  14        0.99        0.25      1.78 o 
   1   2  14       21.95       21.52      1.41 o 
   2   2  14       49.35       46.45      1.85 o 
   3   2  14        8.64        9.14      1.14 o 
   4   2  14        4.60        1.84      1.95 o 
   5   2  14        0.74        1.07      2.23 o 
  -7   3  14       12.12        9.47      1.88 o 
  -6   3  14       17.36       17.18      1.99 o 
  -5   3  14        0.22       -0.08      1.60 o 
  -4   3  14       22.85       20.79      1.91 o 
  -3   3  14       38.10       38.64      2.58 o 
  -2   3  14       11.17       12.68      1.07 o 
  -1   3  14      260.07      263.25      5.97 o 
   0   3  14      100.05      104.53      5.79 o 
   1   3  14       17.61       17.48      1.37 o 
   2   3  14       49.62       48.59      2.02 o 
   3   3  14        4.63        4.21      1.57 o 
   4   3  14        1.48        0.92      1.51 o 
  -7   4  14       22.76       27.02      3.46 o 
  -6   4  14       12.58       14.67      1.91 o 
  -5   4  14        7.22        6.11      1.65 o 
  -4   4  14        5.14        5.99      2.06 o 
  -3   4  14       28.90       32.30      2.15 o 
  -2   4  14       40.86       45.70      6.60 o 
  -1   4  14      154.71      157.59      4.59 o 
   0   4  14       11.85       10.26      1.56 o 
   1   4  14       71.66       72.40      4.09 o 
   2   4  14       12.94       16.24      2.57 o 
   3   4  14        6.88        6.32      1.15 o 
   4   4  14        7.01        6.64      1.31 o 
  -6   5  14        4.80        3.39      1.59 o 
  -5   5  14        1.91        1.86      1.34 o 
  -4   5  14       98.42      108.68      4.60 o 
  -3   5  14       15.28       19.26      3.04 o 
  -2   5  14       12.74       12.74      2.55 o 
  -1   5  14       13.68       14.96      1.69 o 
   0   5  14        6.46        4.10      1.57 o 
   1   5  14        2.33        2.04      0.96 o 
   2   5  14       21.05       22.13      3.18 o 
   3   5  14       30.66       28.11      2.00 o 
  -5   6  14        1.47        3.28      1.52 o 
  -4   6  14       20.13       28.48      3.78 o 
  -3   6  14       17.55       18.72      3.15 o 
  -2   6  14       17.91       23.00      3.27 o 
  -1   6  14        1.29        1.82      1.87 o 
   0   6  14        3.52        1.62      1.81 o 
   1   6  14        0.52        0.76      1.01 o 
   2   6  14       43.47       45.61      2.44 o 
  -2   7  14       13.93       11.66      2.87 o 
  -1   7  14        2.97        3.59      2.19 o 
   0   7  14        0.70       -0.16      1.22 o 
  -7   0  15      104.97      106.43      5.33 o 
  -6   0  15        3.45        1.53      1.58 o 
  -5   0  15       19.48       18.11      1.79 o 
  -4   0  15       98.56      104.71      4.74 o 
  -3   0  15        2.09        2.78      1.32 o 
  -2   0  15      173.40      169.98      6.08 o 
  -1   0  15       17.14       16.85      2.27 o 
   0   0  15       63.79       59.83      3.77 o 
   1   0  15       38.11       30.90      3.23 o 
   2   0  15        9.55        9.68      2.28 o 
   3   0  15        0.34        0.93      1.79 o 
   4   0  15        3.63        4.66      2.37 o 
   5   0  15       38.43       40.87      4.71 o 
  -7   1  15        7.48        9.41      1.41 o 
  -6   1  15        4.78        3.56      0.87 o 
  -5   1  15       10.09        8.84      2.07 o 
  -4   1  15       30.39       28.78      1.62 o 
  -3   1  15       36.43       31.24      5.58 o 
  -2   1  15       17.77       19.51      1.68 o 
  -1   1  15       84.70       86.25      4.98 o 
   0   1  15       41.33       41.11      6.09 o 
   1   1  15       29.21       28.39      1.49 o 
   2   1  15        2.81        2.53      1.27 o 
   3   1  15       10.40       10.59      1.76 o 
   4   1  15        1.54        3.95      1.63 o 
  -7   2  15        1.17        1.80      1.37 o 
  -6   2  15        7.79       10.58      1.71 o 
  -5   2  15       12.11       13.83      1.25 o 
  -4   2  15       39.30       40.24      3.21 o 
  -3   2  15        8.83        8.64      1.01 o 
  -2   2  15        7.68        8.32      2.90 o 
  -1   2  15       43.34       44.19      2.32 o 
   0   2  15       46.95       46.47      3.90 o 
   1   2  15       12.09       11.14      1.14 o 
   2   2  15       34.13       31.63      1.83 o 
   3   2  15       12.03        8.62      1.71 o 
   4   2  15        3.03        3.67      1.67 o 
  -7   3  15        1.37        3.55      1.57 o 
  -6   3  15       17.59       19.12      2.13 o 
  -5   3  15        5.30        5.07      1.46 o 
  -4   3  15        1.98        1.96      2.29 o 
  -3   3  15        0.99        1.31      0.77 o 
  -2   3  15       49.06       50.97      2.52 o 
  -1   3  15       29.94       36.30      2.42 o 
   0   3  15        5.79        4.02      1.21 o 
   1   3  15      118.21      120.25      6.89 o 
   2   3  15       20.43       20.57      1.94 o 
   3   3  15        0.94        0.96      0.93 o 
   4   3  15       12.10       14.04      2.24 o 
  -6   4  15        1.62        2.54      1.50 o 
  -5   4  15       14.73       18.22      5.01 o 
  -4   4  15        0.77        0.34      1.36 o 
  -3   4  15        6.43        4.89      2.02 o 
  -2   4  15       54.60       58.89      2.78 o 
  -1   4  15        5.76        8.24      1.45 o 
   0   4  15       67.77       65.79      6.89 o 
   1   4  15       18.59       20.93      1.60 o 
   2   4  15        0.27        0.50      0.89 o 
   3   4  15        6.50        3.99      1.18 o 
  -5   5  15       22.44       22.20      2.26 o 
  -4   5  15       31.91       36.02      4.07 o 
  -3   5  15        6.37        4.16      2.29 o 
  -2   5  15        3.14        1.04      1.93 o 
  -1   5  15        8.74        9.00      1.55 o 
   0   5  15        1.53        1.78      1.32 o 
   1   5  15       12.90       16.87      1.69 o 
   2   5  15       43.08       41.73      2.30 o 
  -4   6  15        8.71        8.99      2.74 o 
  -3   6  15       20.79       18.64      3.24 o 
  -2   6  15       16.86       17.03      3.04 o 
  -1   6  15        3.52        1.49      1.95 o 
   0   6  15        1.40        0.12      1.76 o 
   1   6  15       10.60       11.84      1.50 o 
  -7   0  16       13.41       14.46      1.89 o 
  -6   0  16       17.02       17.41      2.34 o 
  -5   0  16        2.19        2.81      1.22 o 
  -4   0  16       32.04       27.58      2.87 o 
  -3   0  16       59.43       52.17      3.64 o 
  -2   0  16        0.29        1.35      1.31 o 
  -1   0  16      274.16      274.72      8.73 o 
   0   0  16       68.07       65.98      4.13 o 
   1   0  16       22.79       26.39      3.19 o 
   2   0  16        2.68        0.48      1.67 o 
   3   0  16        2.11        0.53      1.88 o 
   4   0  16       21.49       20.11      3.56 o 
  -7   1  16       17.62       19.05      1.79 o 
  -6   1  16       13.58       17.42      1.52 o 
  -5   1  16        8.87        8.97      1.19 o 
  -4   1  16        2.09        1.54      0.94 o 
  -3   1  16       22.82       20.75      1.77 o 
  -2   1  16        9.47       10.09      1.59 o 
  -1   1  16       62.09       55.65      2.90 o 
   0   1  16        5.78        4.83      1.91 o 
   1   1  16       31.68       34.51      1.67 o 
   2   1  16       12.20       12.44      1.89 o 
   3   1  16        0.27       -0.94      1.27 o 
   4   1  16        3.25        5.52      1.83 o 
  -7   2  16        1.22        0.25      1.28 o 
  -6   2  16        8.42       10.39      2.14 o 
  -5   2  16        0.81        1.49      0.87 o 
  -4   2  16       28.39       31.21      1.74 o 
  -3   2  16        0.82        0.80      0.76 o 
  -2   2  16        0.59        0.97      1.48 o 
  -1   2  16       24.09       27.68      3.43 o 
   0   2  16       45.84       42.87      6.48 o 
   1   2  16       24.76       25.33      1.63 o 
   2   2  16       14.33       14.93      1.38 o 
   3   2  16        4.19        5.19      1.76 o 
   4   2  16        1.40        1.93      2.73 o 
  -6   3  16        1.82       -0.13      1.33 o 
  -5   3  16        6.21        7.45      2.06 o 
  -4   3  16       18.64       19.94      1.96 o 
  -3   3  16       17.03       17.31      1.72 o 
  -2   3  16        6.98        5.61      1.26 o 
  -1   3  16        0.54        1.07      1.08 o 
   0   3  16       32.11       36.57      2.61 o 
   1   3  16       16.59       15.60      1.44 o 
   2   3  16        2.30        1.22      0.90 o 
   3   3  16       28.58       31.12      2.83 o 
  -6   4  16        5.50        8.05      1.79 o 
  -5   4  16       18.42       20.04      2.18 o 
  -4   4  16       10.01        9.52      2.58 o 
  -3   4  16        7.63        9.88      2.40 o 
  -2   4  16        2.19        0.95      1.02 o 
  -1   4  16       74.24       77.99      3.38 o 
   0   4  16        5.13        5.09      1.44 o 
   1   4  16        8.71       10.88      2.53 o 
   2   4  16       25.70       26.38      1.91 o 
   3   4  16        1.24        0.36      1.02 o 
  -5   5  16        3.57        1.89      2.34 o 
  -4   5  16       12.37       16.31      3.12 o 
  -3   5  16       35.69       38.19      4.06 o 
  -2   5  16        5.70        7.29      2.46 o 
  -1   5  16        5.95        3.90      2.16 o 
   0   5  16        6.26        4.64      1.47 o 
   1   5  16        9.90       10.22      1.39 o 
   2   5  16       66.66       75.08      2.87 o 
  -3   6  16       15.09       16.61      3.22 o 
  -2   6  16        1.27       -1.80      1.80 o 
  -1   6  16        4.24        1.11      1.97 o 
   0   6  16        6.39        5.78      1.57 o 
  -7   0  17        0.17       -0.06      1.29 o 
  -6   0  17        2.78        5.88      1.56 o 
  -5   0  17        1.47        2.88      1.60 o 
  -4   0  17       18.11       16.16      2.41 o 
  -3   0  17       17.50       18.47      2.51 o 
  -2   0  17        1.14        0.85      1.25 o 
  -1   0  17       14.58       14.86      2.31 o 
   0   0  17        0.30        0.56      1.56 o 
   1   0  17        0.88        1.31      1.72 o 
   2   0  17       29.50       30.03      3.81 o 
   3   0  17        0.44        1.06      2.10 o 
  -6   1  17        9.01        8.87      1.27 o 
  -5   1  17       40.32       45.80      2.12 o 
  -4   1  17       15.18       12.79      3.69 o 
  -3   1  17        2.51        0.84      1.02 o 
  -2   1  17       64.80       70.77      2.99 o 
  -1   1  17       15.36       19.14      3.63 o 
   0   1  17       38.27       42.00      6.00 o 
   1   1  17        3.01        3.30      2.31 o 
   2   1  17        1.75        3.60      1.48 o 
   3   1  17        0.11        0.85      1.51 o 
  -6   2  17        5.55        4.82      2.57 o 
  -5   2  17        6.70        9.82      2.69 o 
  -4   2  17        8.05        9.54      1.16 o 
  -3   2  17        2.18        4.31      1.18 o 
  -2   2  17        2.08       -0.98      1.00 o 
  -1   2  17        2.56        1.55      1.05 o 
   0   2  17        7.74        6.96      2.70 o 
   1   2  17       24.67       28.41      2.63 o 
   2   2  17       41.73       47.89      3.30 o 
   3   2  17        4.58        3.49      1.73 o 
  -6   3  17        1.03       -0.12      1.37 o 
  -5   3  17       10.69       14.53      3.69 o 
  -4   3  17        1.53        3.56      1.37 o 
  -3   3  17        4.87        3.98      1.23 o 
  -2   3  17        4.53        4.86      1.31 o 
  -1   3  17        4.11        5.69      1.37 o 
   0   3  17       27.57       27.82      2.43 o 
   1   3  17       24.27       21.57      1.87 o 
   2   3  17       25.61       24.46      2.66 o 
   3   3  17        2.44        2.67      1.61 o 
  -5   4  17        7.62        7.95      2.56 o 
  -4   4  17       41.88       44.89      4.38 o 
  -3   4  17        2.48        5.96      2.29 o 
  -2   4  17        2.42        3.74      1.37 o 
  -1   4  17       26.17       23.28      2.26 o 
   0   4  17        0.34       -1.12      1.15 o 
   1   4  17        1.40        1.82      1.18 o 
   2   4  17        0.01        0.79      0.98 o 
  -4   5  17        3.82        2.80      2.16 o 
  -3   5  17       10.21        9.11      2.64 o 
  -2   5  17        1.28        5.72      2.35 o 
  -1   5  17       10.51        3.88      2.20 o 
   0   5  17        6.69        5.40      1.82 o 
  -6   0  18       17.97       16.80      2.67 o 
  -5   0  18       10.37        8.25      2.08 o 
  -4   0  18        4.88        3.83      1.75 o 
  -3   0  18        0.28       -0.39      1.33 o 
  -2   0  18        0.05       -0.45      1.36 o 
  -1   0  18       22.19       20.04      2.79 o 
   0   0  18       12.46       16.72      2.75 o 
   1   0  18        5.75        6.21      2.21 o 
   2   0  18        0.08        1.42      2.07 o 
   3   0  18        0.11        1.54      2.42 o 
  -6   1  18        4.26        5.49      1.56 o 
  -5   1  18        1.40        0.67      1.09 o 
  -4   1  18        2.61       -0.24      1.03 o 
  -3   1  18        5.61        5.19      1.24 o 
  -2   1  18        3.54        2.79      1.17 o 
  -1   1  18       31.49       30.13      2.65 o 
   0   1  18        1.29        0.79      1.18 o 
   1   1  18       21.98       30.44      2.67 o 
   2   1  18       12.48       10.19      2.13 o 
   3   1  18       10.09       14.94      2.34 o 
  -6   2  18        8.31        7.22      1.67 o 
  -5   2  18       14.46       15.60      1.99 o 
  -4   2  18        0.19        0.38      1.05 o 
  -3   2  18       28.00       31.59      2.36 o 
  -2   2  18        1.90        1.30      1.52 o 
  -1   2  18        8.79        4.72      1.42 o 
   0   2  18        8.93        9.13      1.69 o 
   1   2  18       16.29       20.20      2.32 o 
   2   2  18        8.14        6.26      1.77 o 
  -5   3  18        1.67        2.85      2.37 o 
  -4   3  18        8.91       13.50      2.78 o 
  -3   3  18       14.68       17.57      1.94 o 
  -2   3  18        3.90        3.90      1.41 o 
  -1   3  18       13.05       13.13      1.85 o 
   0   3  18       20.47       18.98      2.24 o 
   1   3  18        1.95        4.42      1.09 o 
   2   3  18        5.03        7.59      1.86 o 
  -4   4  18       20.24       15.49      3.13 o 
  -3   4  18        8.60       12.51      2.88 o 
  -2   4  18       24.67       28.21      3.76 o 
  -1   4  18        9.49        8.17      1.70 o 
   0   4  18        2.43        3.20      1.50 o 
   1   4  18        1.44       -0.56      1.34 o 
  -5   0  19        1.53        0.29      1.69 o 
  -4   0  19        1.69        4.16      1.72 o 
  -3   0  19        5.15        7.18      2.04 o 
  -2   0  19       46.78       50.73      3.77 o 
  -1   0  19        9.74       11.27      2.45 o 
   0   0  19       18.01       19.32      3.08 o 
   1   0  19        7.92        2.40      2.02 o 
   2   0  19        0.08       -1.17      1.99 o 
  -5   1  19        0.71       -0.40      1.14 o 
  -4   1  19       17.01       18.37      4.10 o 
  -3   1  19        4.82        3.24      1.71 o 
  -2   1  19        1.07        1.11      1.24 o 
  -1   1  19        3.83        4.25      1.33 o 
   0   1  19        4.85        4.06      1.61 o 
   1   1  19       30.88       34.50      2.96 o 
   2   1  19        3.15        3.44      1.75 o 
  -5   2  19        1.74        3.91      2.10 o 
  -4   2  19        1.12        0.57      1.19 o 
  -3   2  19       14.25       12.86      1.79 o 
  -2   2  19        1.24        2.57      1.78 o 
  -1   2  19        1.80        1.13      1.37 o 
   0   2  19        7.90        9.37      1.79 o 
   1   2  19        0.81       -1.24      1.25 o 
  -4   3  19        6.54        7.92      2.55 o 
  -3   3  19        5.03        4.45      2.52 o 
  -2   3  19        3.21        3.52      1.48 o 
  -1   3  19       29.06       27.99      2.54 o 
   0   3  19        4.82        5.30      1.81 o 
  -2   4  19        9.53        9.62      2.84 o 
  -1   4  19        5.73        9.07      1.92 o 
  -4   0  20        3.96        4.62      2.02 o 
  -3   0  20        0.12       -0.95      1.52 o 
  -2   0  20       28.48       26.23      3.20 o 
  -1   0  20       13.30       13.04      2.74 o 
   0   0  20       43.10       45.59      4.52 o 
   1   0  20        3.25        4.93      2.51 o 
  -4   1  20       13.99       15.29      1.95 o 
  -3   1  20       12.15       13.29      1.81 o 
  -2   1  20        1.19        1.20      1.35 o 
  -1   1  20       17.62       18.21      2.13 o 
   0   1  20        9.20       10.05      1.81 o 
  -4   2  20        2.44        3.12      1.81 o 
  -3   2  20        5.60        5.47      1.52 o 
  -2   2  20        0.24        0.32      1.24 o 
  -1   2  20        2.57        1.38      1.37 o 
   0   2  20        2.45        5.46      1.72 o 
  -2   3  20       18.05       18.96      2.94 o 
  -2   0  21        0.64        0.12      1.71 o 
                                                 
